# Supplementary material for: The unique N-terminal region of Mycobacterium tuberculosis sigma factor A plays a dominant role in the essential function of this protein
Source: J Biol Chem. 2023 Jan 20;299(3):102933. doi: 10.1016/j.jbc.2023.102933 (PMC10011835; doi:10.1016/j.jbc.2023.102933)
Supplement: Supplementary Table 1 [file mmc1.xlsx]

## Sheet: Table S1a
Table S1- DEG analysis of Rv vs RvΔsigA. (a) Genes that are downregulated upon σA depletion.
	baseMean	log2FoldChange	lfcSE	stat	pvalue	padj	gene_biotype	gene_name	Essentiality
Rv0002	1065.7	-1.65386	0.114674	-14.4223	3.74712e-47	4.97993e-46	protein_coding	dnaN	ES
Rvnt02	307.337	-1.77801	0.147425	-12.0605	1.70771e-33	1.36995e-32	tRNA	alaT	NA
Rv0009	3480.17	-0.823967	0.0770865	-10.6889	1.14767e-26	7.08324e-26	protein_coding	ppiA	NE
Rv0023	244.934	-1.10387	0.143386	-7.6986	1.37564e-14	4.99971e-14	protein_coding	NA	GD
Rv0024	230.35	-0.810921	0.145968	-5.55546	2.76876e-08	6.72703e-08	protein_coding	NA	NE
Rv0025	210.742	-1.39223	0.160142	-8.69375	3.5067e-18	1.53135e-17	protein_coding	NA	NE
Rv0032	378.373	-2.43488	0.125007	-19.4779	1.69051e-84	6.07213e-83	protein_coding	bioF2	NE
Rv0033	66.889	-3.38929	0.289912	-11.6908	1.42111e-31	1.06303e-30	protein_coding	acpA	NE
Rv0034	80.221	-2.51053	0.262096	-9.57867	9.83001e-22	5.02465e-21	protein_coding	NA	NE
Rv0035	373.497	-2.14125	0.160635	-13.33	1.5494e-40	1.66958e-39	protein_coding	fadD34	NE
Rv0039c	121.075	-1.2428	0.229933	-5.40505	6.47886e-08	1.52397e-07	protein_coding	NA	NE
Rv0040c	1285.81	-3.01632	0.107223	-28.1314	4.05061e-174	5.5689e-172	protein_coding	mtc28	NE
Rv0048c	677.967	-0.784815	0.11725	-6.69353	2.17852e-11	6.56026e-11	protein_coding	NA	NE
Rv0062	790.889	-0.783681	0.133775	-5.85821	4.67872e-09	1.21052e-08	protein_coding	celA1	NE
Rv0063	377.541	-0.83786	0.127888	-6.55151	5.69581e-11	1.67349e-10	protein_coding	NA	NE
Rv0066c	2459.59	-0.614333	0.102269	-6.00701	1.88972e-09	5.02623e-09	protein_coding	icd2	NE
Rv0068	132.145	-1.25053	0.178426	-7.00866	2.40604e-12	7.68045e-12	protein_coding	NA	NE
Rv0069c	271.742	-2.23474	0.138271	-16.1621	9.33557e-59	1.78091e-57	protein_coding	sdaA	NE
Rv0070c	169.883	-2.20398	0.176804	-12.4657	1.14908e-35	1.00911e-34	protein_coding	glyA2	NE
Rv0076c	27.8733	-2.02305	0.390232	-5.18424	2.16903e-07	4.90245e-07	protein_coding	NA	NE
Rv0077c	66.6729	-1.39663	0.234023	-5.96792	2.40294e-09	6.33213e-09	protein_coding	NA	NE
Rv0078	72.6451	-1.4228	0.238088	-5.97595	2.28751e-09	6.03994e-09	protein_coding	NA	NE
Rv0088	824.465	-0.588699	0.123564	-4.76433	1.89482e-06	3.99083e-06	protein_coding	NA	NE
Rv0093c	192.721	-0.9827	0.151667	-6.47932	9.21353e-11	2.66965e-10	protein_coding	NA	NE
Rv0096	58.343	-2.55606	0.272555	-9.37813	6.71539e-21	3.29327e-20	protein_coding	PPE1	NE
Rv0097	279.702	-2.18996	0.153031	-14.3105	1.8808e-46	2.4667e-45	protein_coding	NA	NE
Rv0098	161.598	-1.87271	0.195145	-9.59652	8.26887e-22	4.23753e-21	protein_coding	fcoT	NE
Rv0099	475.341	-1.49921	0.127519	-11.7567	6.51965e-32	4.96066e-31	protein_coding	fadD10	NE
Rv0100	20.4518	-1.35539	0.445059	-3.04542	0.00232358	0.00372502	protein_coding	NA	NE
Rv0101	1210.34	-0.637047	0.0994283	-6.4071	1.48314e-10	4.23588e-10	protein_coding	nrp	NE
Rv0104	96.1077	-1.82535	0.207849	-8.78212	1.60426e-18	7.13859e-18	protein_coding	NA	NE
Rv0107c	1977.69	-1.57735	0.101692	-15.5111	2.91739e-54	4.80646e-53	protein_coding	ctpI	NE
Rv0108c	1322.67	-2.40834	0.105718	-22.7808	7.10729e-115	4.22937e-113	protein_coding	NA	NE
Rv0109	69.1886	-0.754867	0.22975	-3.2856	0.00101765	0.00169552	protein_coding	PE_PGRS1	NE
Rv0111	618.964	-0.747698	0.103721	-7.20875	5.64672e-13	1.87925e-12	protein_coding	NA	NE
Rv0117	138.923	-0.529119	0.174159	-3.03813	0.0023805	0.00380708	protein_coding	oxyS	NE
Rv0118c	388.77	-2.44652	0.143795	-17.0139	6.47879e-65	1.43505e-63	protein_coding	oxcA	NE
Rv0119	257.665	-2.05663	0.142451	-14.4374	3.00974e-47	4.04034e-46	protein_coding	fadD7	NE
Rv0120c	906.19	-1.14295	0.104378	-10.9501	6.63436e-28	4.32209e-27	protein_coding	fusA2	NE
Rv0129c	5697.64	-1.23633	0.0783633	-15.7769	4.49036e-56	7.75025e-55	protein_coding	fbpC	NE
Rv0130	85.9075	-1.20932	0.210105	-5.75577	8.62459e-09	2.1791e-08	protein_coding	htdZ	NE
Rv0136	232.187	-1.21893	0.172113	-7.08213	1.41957e-12	4.62027e-12	protein_coding	cyp138	NE
Rv0139	486.464	-0.593246	0.112673	-5.26519	1.40048e-07	3.22014e-07	protein_coding	NA	GA
Rv0141c	454.812	-0.885662	0.120715	-7.33679	2.18781e-13	7.50027e-13	protein_coding	NA	NE
Rv0142	263.902	-1.09256	0.138238	-7.90346	2.71259e-15	1.01455e-14	protein_coding	NA	NE
Rv0144	2102.5	-0.915253	0.103453	-8.84708	8.98369e-19	4.02902e-18	protein_coding	NA	NE
Rv0155	470.505	-1.84768	0.115382	-16.0135	1.02827e-57	1.89802e-56	protein_coding	pntAa	NE
Rv0156	324.976	-1.74086	0.149157	-11.6713	1.78636e-31	1.3263e-30	protein_coding	pntAb	Uncertain
Rv0157	2590.74	-1.4547	0.0775674	-18.754	1.79612e-78	5.82205e-77	protein_coding	pntB	NE
Rv0159c	108.009	-1.96073	0.197444	-9.9306	3.06412e-23	1.66213e-22	protein_coding	PE3	GA
Rv0161	207.42	-1.29005	0.153247	-8.41809	3.82657e-17	1.58263e-16	protein_coding	NA	NE
Rv0162c	110.053	-0.597126	0.186134	-3.20805	0.0013364	0.00219721	protein_coding	adhE1	NE
Rv0163	116.897	-1.32401	0.185303	-7.14514	8.99031e-13	2.9599e-12	protein_coding	NA	NE
Rv0165c	259.082	-5.27273	0.230947	-22.8309	2.26106e-115	1.36589e-113	protein_coding	mce1R	NE
Rv0166	3201.51	-3.03243	0.0976316	-31.0599	8.39277e-212	1.59343e-209	protein_coding	fadD5	NE
Rv0167	1920.5	-2.40078	0.0945967	-25.3791	4.29232e-142	3.64117e-140	protein_coding	yrbE1A	NE
Rv0168	1158.39	-3.00602	0.103874	-28.9391	3.84317e-184	6.12909e-182	protein_coding	yrbE1B	NE
Rv0169	2876.59	-2.86444	0.105106	-27.253	1.5324e-163	1.65127e-161	protein_coding	mce1A	NE
Rv0170	2663.07	-2.97066	0.0941359	-31.5572	1.43042e-218	3.35475e-216	protein_coding	mce1B	NE
Rv0171	4389.63	-3.13361	0.100127	-31.2962	5.24835e-215	1.16251e-212	protein_coding	mce1C	NE
Rv0172	3811.04	-2.41972	0.093989	-25.7447	3.69108e-146	3.4224e-144	protein_coding	mce1D	NE
Rv0173	2474.89	-2.53588	0.106504	-23.8102	2.61941e-125	1.7701e-123	protein_coding	lprK	NE
Rv0174	7055.95	-1.58024	0.0809357	-19.5247	6.77591e-85	2.47849e-83	protein_coding	mce1F	NE
Rv0178	2127.31	-0.518483	0.0936127	-5.5386	3.04906e-08	7.35872e-08	protein_coding	NA	NE
Rv0179c	1488.62	-0.639339	0.0853891	-7.48736	7.02743e-14	2.46858e-13	protein_coding	lprO	NE
Rv0183	587.069	-0.729413	0.10948	-6.66255	2.69118e-11	8.07962e-11	protein_coding	NA	NE
Rv0193c	147.102	-1.77389	0.1782	-9.95453	2.40951e-23	1.3196e-22	protein_coding	NA	GA
Rv0199	315.473	-1.40296	0.12724	-11.026	2.86244e-28	1.89577e-27	protein_coding	NA	NE
Rv0200	492.16	-1.11145	0.116105	-9.57287	1.03982e-21	5.3015e-21	protein_coding	NA	NE
Rv0203	563.188	-0.957639	0.109882	-8.71518	2.9029e-18	1.27325e-17	protein_coding	NA	NE
Rv0204c	668.817	-0.56199	0.101909	-5.51464	3.49493e-08	8.39921e-08	protein_coding	NA	NE
Rv0208c	339.295	-0.92374	0.12684	-7.2827	3.27194e-13	1.09993e-12	protein_coding	NA	NE
Rv0212c	114.469	-0.583797	0.182949	-3.19104	0.00141761	0.00232115	protein_coding	nadR	NE
Rv0213c	162.603	-1.61223	0.163397	-9.86694	5.79068e-23	3.10733e-22	protein_coding	NA	NE
Rv0214	280.806	-1.02271	0.127351	-8.03059	9.70068e-16	3.71533e-15	protein_coding	fadD4	NE
Rv0216	159.206	-0.616779	0.166375	-3.70717	0.000209586	0.000372379	protein_coding	NA	NE
Rv0219	33.5957	-0.870693	0.316016	-2.75522	0.00586527	0.00900802	protein_coding	NA	NE
Rv0220	3828.2	-1.24908	0.078856	-15.84	1.64887e-56	2.90887e-55	protein_coding	lipC	NE
Rv0223c	327.646	-0.739492	0.126986	-5.82341	5.76601e-09	1.4803e-08	protein_coding	NA	NE
Rv0227c	2221.14	-1.22923	0.0873223	-14.077	5.26305e-45	6.64044e-44	protein_coding	NA	ES
Rv0229c	496.953	-0.504326	0.112186	-4.49543	6.94295e-06	1.40515e-05	protein_coding	NA	NE
Rv0230c	511.551	-1.10498	0.113803	-9.70959	2.74432e-22	1.43779e-21	protein_coding	php	GA
Rv0231	815.566	-1.9744	0.11556	-17.0856	1.90025e-65	4.2804e-64	protein_coding	fadE4	GA
Rv0232	506.467	-1.86271	0.112619	-16.5399	1.89352e-61	3.87151e-60	protein_coding	NA	GA
Rv0233	965.936	-1.94078	0.105194	-18.4496	5.25368e-76	1.62375e-74	protein_coding	nrdB	NE
Rv0237	937.685	-0.798852	0.0982437	-8.13134	4.24576e-16	1.66613e-15	protein_coding	lpqI	NE
Rv0241c	1092.02	-0.930929	0.0937758	-9.92718	3.17086e-23	1.71769e-22	protein_coding	htdX	NE
Rv0242c	2011.14	-1.08829	0.0827144	-13.1572	1.54646e-39	1.60985e-38	protein_coding	fabG4	NE
Rv0247c	2344.79	-0.739389	0.106022	-6.97395	3.08174e-12	9.76701e-12	protein_coding	NA	NE
Rv0250c	1482.11	-4.07008	0.102003	-39.9014	0	0	protein_coding	NA	NE
Rv0255c	299.065	-0.55422	0.131131	-4.22648	2.37378e-05	4.59207e-05	protein_coding	cobQ1	NE
Rv0256c	509.294	-1.91212	0.128975	-14.8255	1.00248e-49	1.47486e-48	protein_coding	PPE2	NE
Rv0258c	100.132	-2.38473	0.221324	-10.7748	4.52628e-27	2.85092e-26	protein_coding	NA	NE
Rv0263c	303.599	-1.79043	0.144496	-12.3909	2.92847e-35	2.52723e-34	protein_coding	NA	NE
Rv0264c	181.127	-2.01819	0.175591	-11.4937	1.41918e-30	1.02877e-29	protein_coding	NA	NE
Rv0265c	403.372	-0.977903	0.117852	-8.29771	1.06141e-16	4.30504e-16	protein_coding	NA	NE
Rv0268c	638.594	-1.243	0.10022	-12.4026	2.52929e-35	2.18748e-34	protein_coding	NA	GA
Rv0269c	269.989	-1.4982	0.135127	-11.0873	1.4459e-28	9.78746e-28	protein_coding	NA	NE
Rv0270	3129.51	-2.04723	0.0835795	-24.4944	1.69343e-132	1.27391e-130	protein_coding	fadD2	NE
Rv0271c	948.379	-1.10749	0.10121	-10.9425	7.21802e-28	4.68701e-27	protein_coding	fadE6	NE
Rv0272c	420.259	-1.07321	0.111422	-9.632	5.85793e-22	3.02533e-21	protein_coding	NA	NE
Rv0273c	303.861	-1.41656	0.138682	-10.2144	1.70847e-24	9.78687e-24	protein_coding	NA	NE
Rv0274	355.168	-1.42187	0.122575	-11.6	4.12123e-31	3.01492e-30	protein_coding	NA	NE
Rv0276	2468.66	-1.67939	0.0968928	-17.3324	2.67749e-67	6.4308e-66	protein_coding	NA	NE
Rv0278c	41.108	-1.17931	0.313677	-3.75961	0.000170177	0.000305079	protein_coding	NA	NE
Rv0280	1596.4	-0.917022	0.1304	-7.03237	2.03053e-12	6.52355e-12	protein_coding	PPE3	NE
Rv0287	6949.36	-0.917629	0.120271	-7.62965	2.35391e-14	8.47789e-14	protein_coding	esxG	GD
Rv0288	3826.13	-0.547431	0.0900069	-6.08211	1.18613e-09	3.20184e-09	protein_coding	esxH	GD
Rv0305c	263.887	-0.763754	0.13789	-5.53885	3.04457e-08	7.35234e-08	protein_coding	PPE6	NE
Rv0306	57.6397	-0.940368	0.246033	-3.82212	0.000132311	0.000239675	protein_coding	NA	NE
Rv0308	1010.84	-1.13538	0.100781	-11.2658	1.93597e-29	1.35893e-28	protein_coding	NA	NE
Rv0309	1288.29	-1.4338	0.090524	-15.8389	1.67806e-56	2.94733e-55	protein_coding	NA	NE
Rv0310c	74.0337	-1.28306	0.234437	-5.47294	4.42626e-08	1.05864e-07	protein_coding	NA	NE
Rv0312	947.809	-2.48382	0.103398	-24.0218	1.64508e-127	1.15069e-125	protein_coding	NA	NE
Rv0314c	692.08	-1.00536	0.0970215	-10.3622	3.68376e-25	2.15987e-24	protein_coding	NA	GA
Rv0315	2020.36	-1.11576	0.0795623	-14.0238	1.11535e-44	1.37676e-43	protein_coding	NA	GA
Rv0319	147.972	-0.531251	0.176658	-3.00723	0.00263639	0.00419779	protein_coding	pcp	NE
Rv0320	123.658	-2.29159	0.196527	-11.6604	2.03068e-31	1.50489e-30	protein_coding	NA	NE
Rv0321	213.81	-0.756032	0.143938	-5.25248	1.50062e-07	3.44245e-07	protein_coding	dcd	NE
Rv0327c	31.2494	-0.825419	0.35414	-2.33077	0.0197655	0.0284084	protein_coding	cyp135A1	NE
Rv0329c	27.4664	-1.03732	0.372664	-2.78353	0.00537716	0.00829031	protein_coding	NA	NE
Rv0330c	30.1934	-1.06418	0.368192	-2.8903	0.00384877	0.00603661	protein_coding	NA	NE
Rv0331	134.597	-1.29661	0.177151	-7.3192	2.49445e-13	8.5003e-13	protein_coding	NA	NE
Rv0338c	4470.69	-0.570142	0.0894729	-6.37223	1.863e-10	5.28667e-10	protein_coding	NA	ES
Rv0344c	64.5235	-1.07814	0.247231	-4.36086	1.29555e-05	2.56599e-05	protein_coding	lpqJ	NE
Rv0346c	2147.64	-1.29966	0.0897903	-14.4744	1.75901e-47	2.38543e-46	protein_coding	ansP2	NE
Rv0347	293.59	-0.644219	0.126712	-5.08412	3.69325e-07	8.22166e-07	protein_coding	NA	GD
Rv0348	258.64	-1.30127	0.153982	-8.45079	2.89347e-17	1.2017e-16	protein_coding	NA	NE
Rv0350	9521.41	-0.851936	0.0971859	-8.76605	1.85045e-18	8.20663e-18	protein_coding	dnaK	ES
Rv0351	3084.95	-0.917228	0.0827945	-11.0784	1.5975e-28	1.07771e-27	protein_coding	grpE	ES
Rv0353	644.138	-0.75677	0.102549	-7.3796	1.5877e-13	5.4712e-13	protein_coding	hspR	NE
Rv0356c	129.382	-0.867895	0.187787	-4.62169	3.80622e-06	7.85476e-06	protein_coding	NA	NE
Rv0357c	410.181	-1.10779	0.122108	-9.07226	1.16576e-19	5.41711e-19	protein_coding	purA	ES
Rv0358	74.5517	-0.814166	0.224933	-3.6196	0.000295062	0.000517788	protein_coding	NA	GD
Rv0360c	271.834	-5.078	0.22839	-22.2339	1.61418e-109	9.32712e-108	protein_coding	NA	NE
Rv0363c	2448.26	-0.870065	0.101301	-8.58895	8.77693e-18	3.73464e-17	protein_coding	fba	ES
Rv0379	352.529	-2.47589	0.146069	-16.9501	1.92029e-64	4.2067e-63	protein_coding	secE2	NE
Rv0383c	1863.75	-0.500819	0.0843449	-5.93775	2.88958e-09	7.56949e-09	protein_coding	NA	GD
Rv0384c	963.518	-1.01227	0.0969471	-10.4415	1.60287e-25	9.53826e-25	protein_coding	clpB	GD
Rv0386	380.358	-1.91138	0.120099	-15.915	4.98895e-57	9.00042e-56	protein_coding	NA	NE
Rv0390	325.464	-0.652984	0.121852	-5.35881	8.37729e-08	1.95323e-07	protein_coding	NA	NE
Rv0392c	465.217	-0.842241	0.115463	-7.29448	2.99813e-13	1.01301e-12	protein_coding	ndhA	NE
Rv0394c	413.723	-0.9264	0.115182	-8.04293	8.77177e-16	3.36927e-15	protein_coding	NA	NE
Rv0402c	550.515	-0.568652	0.105472	-5.39148	6.988e-08	1.63793e-07	protein_coding	mmpL1	NE
Rv0404	969.468	-1.04423	0.10106	-10.3328	5.00905e-25	2.92831e-24	protein_coding	fadD30	NE
Rv0414c	56.5261	-0.976673	0.256342	-3.81004	0.000138943	0.000251231	protein_coding	thiE	ES
Rv0418	1326.21	-0.826897	0.0915557	-9.03163	1.69139e-19	7.81412e-19	protein_coding	lpqL	NE
Rv0428c	199.29	-0.6877	0.166356	-4.1339	3.56652e-05	6.79719e-05	protein_coding	NA	NE
Rv0431	569.97	-0.519124	0.110111	-4.71457	2.42222e-06	5.06418e-06	protein_coding	NA	NE
Rv0439c	440.018	-1.79698	0.113119	-15.8858	7.9444e-57	1.42037e-55	protein_coding	NA	NE
Rv0440	53202.6	-2.28747	0.113155	-20.2154	7.16751e-91	3.07278e-89	protein_coding	groEL2	ES
Rv0444c	663.2	-0.690111	0.108867	-6.33905	2.3118e-10	6.50929e-10	protein_coding	rskA	NE
Rv0445c	403.64	-0.718257	0.124689	-5.7604	8.39172e-09	2.1243e-08	protein_coding	sigK	NE
Rv0451c	187.314	-0.980509	0.168906	-5.80504	6.43492e-09	1.64462e-08	protein_coding	mmpS4	NE
Rv0455c	1643.64	-1.89653	0.0987912	-19.1974	3.89113e-82	1.34904e-80	protein_coding	NA	NE
Rv0456c	105.42	-2.15716	0.214017	-10.0794	6.81597e-24	3.82212e-23	protein_coding	echA2	NE
Rv0458	531.524	-3.01876	0.125189	-24.1135	1.80402e-128	1.2844e-126	protein_coding	NA	NE
Rv0459	107.422	-2.01895	0.208355	-9.68997	3.32634e-22	1.73588e-21	protein_coding	NA	NE
Rv0460	412.093	-1.04923	0.124598	-8.42089	3.73627e-17	1.54688e-16	protein_coding	NA	NE
Rv0461	349.218	-0.862413	0.130104	-6.62862	3.38829e-11	1.00739e-10	protein_coding	NA	GA
Rv0462	3571.82	-0.81246	0.0977342	-8.31295	9.33516e-17	3.79788e-16	protein_coding	lpdC	GD
Rv0474	290.263	-0.580689	0.133369	-4.35402	1.33665e-05	2.64347e-05	protein_coding	NA	GA
Rv0481c	283.015	-1.44653	0.130682	-11.0691	1.77257e-28	1.18977e-27	protein_coding	NA	NE
Rv0489	456.328	-1.15115	0.122423	-9.40305	5.30047e-21	2.61871e-20	protein_coding	gpm1	NE
Rv0492c	206.837	-1.11634	0.146997	-7.59426	3.09564e-14	1.10992e-13	protein_coding	NA	NE
Rv0492A	40.478	-2.26104	0.325431	-6.94781	3.7099e-12	1.16928e-11	protein_coding	NA	NE
Rv0493c	142.564	-1.86677	0.177646	-10.5084	7.90379e-26	4.753e-25	protein_coding	NA	NE
Rv0495c	965.273	-0.977871	0.0921475	-10.612	2.61999e-26	1.59723e-25	protein_coding	NA	NE
Rv0496	816.262	-0.732873	0.0953139	-7.68904	1.48239e-14	5.37786e-14	protein_coding	NA	NE
Rv0497	980.645	-0.778598	0.10731	-7.25563	3.99802e-13	1.34176e-12	protein_coding	NA	NE
Rv0500	447.611	-1.16683	0.112928	-10.3326	5.02021e-25	2.93054e-24	protein_coding	proC	ES
Rv0500A	1373.4	-1.16178	0.0964709	-12.0428	2.11761e-33	1.68521e-32	protein_coding	NA	NE
Rv0503c	1802.28	-1.73404	0.099427	-17.4403	4.07963e-68	1.00404e-66	protein_coding	cmaA2	GA
Rv0504c	340.574	-0.831478	0.132004	-6.29888	2.99796e-10	8.38797e-10	protein_coding	NA	NE
Rv0505c	1011.94	-0.718395	0.104498	-6.87472	6.21119e-12	1.92716e-11	protein_coding	serB1	NE
Rv0506	382.094	-0.974453	0.119587	-8.1485	3.68478e-16	1.45314e-15	protein_coding	mmpS2	NE
Rv0516c	1428.48	-2.05593	0.11555	-17.7925	8.07844e-71	2.14725e-69	protein_coding	NA	GA
Rv0518	304.891	-1.02615	0.138916	-7.38683	1.50374e-13	5.19983e-13	protein_coding	NA	GA
Rv0523c	176.588	-2.0189	0.163365	-12.3582	4.39911e-35	3.78001e-34	protein_coding	NA	NE
Rv0524	1183.97	-0.607632	0.0887808	-6.84418	7.69169e-12	2.38281e-11	protein_coding	hemL	ES
Rv0525	353.542	-0.933341	0.150929	-6.18396	6.25143e-10	1.72011e-09	protein_coding	NA	ES
Rv0533c	636.446	-0.609968	0.112301	-5.43157	5.58605e-08	1.32333e-07	protein_coding	fabH	NE
Rv0534c	211.689	-1.32178	0.147867	-8.93899	3.92737e-19	1.79158e-18	protein_coding	menA	ES
Rv0546c	294.617	-1.07444	0.126903	-8.4666	2.52661e-17	1.05482e-16	protein_coding	NA	NE
Rv0547c	321.247	-0.799515	0.124394	-6.42727	1.29918e-10	3.7265e-10	protein_coding	NA	NE
Rv0550c	104.735	-1.02064	0.216552	-4.71315	2.43914e-06	5.09687e-06	protein_coding	vapB3	NE
Rv0551c	339.073	-1.14495	0.127066	-9.01064	2.04859e-19	9.44244e-19	protein_coding	fadD8	NE
Rv0554	405.137	-0.583176	0.119474	-4.88119	1.0545e-06	2.26402e-06	protein_coding	bpoC	NE
Rv0564c	233.874	-0.839559	0.148242	-5.66345	1.48357e-08	3.68534e-08	protein_coding	gpdA1	NE
Rv0565c	420.967	-1.14771	0.115634	-9.92535	3.22962e-23	1.74478e-22	protein_coding	NA	NE
Rv0566c	407.757	-2.38837	0.12793	-18.6693	8.79242e-78	2.82705e-76	protein_coding	NA	NE
Rv0572c	259.813	-2.10992	0.141264	-14.936	1.92163e-50	2.88028e-49	protein_coding	NA	NE
Rv0574c	92.7854	-1.18965	0.218222	-5.45158	4.99254e-08	1.18766e-07	protein_coding	NA	NE
Rv0575c	92.0589	-1.01511	0.215048	-4.72039	2.35388e-06	4.92388e-06	protein_coding	NA	NE
Rv0576	578.58	-0.748618	0.115512	-6.48089	9.11843e-11	2.64594e-10	protein_coding	NA	NE
Rv0577	1176.08	-0.814606	0.120857	-6.74026	1.58105e-11	4.80829e-11	protein_coding	TB27.3	NE
Rv0578c	607.474	-0.579639	0.140196	-4.13449	3.55739e-05	6.78302e-05	protein_coding	PE_PGRS7	NE
Rv0581	167.658	-1.36447	0.173226	-7.8768	3.3588e-15	1.25272e-14	protein_coding	vapB26	NE
Rv0583c	323.015	-1.76439	0.135788	-12.9937	1.32802e-38	1.31385e-37	protein_coding	lpqN	NE
Rv0597c	1150.31	-0.594325	0.101104	-5.87838	4.14298e-09	1.0775e-08	protein_coding	NA	NE
Rv0598c	457.142	-0.631049	0.112068	-5.63097	1.79194e-08	4.42109e-08	protein_coding	vapC27	NE
Rv0599c	141.24	-1.0578	0.184587	-5.73062	1.00063e-08	2.51228e-08	protein_coding	vapB27	NE
Rv0600c	6.52093	-1.67794	0.737015	-2.27667	0.0228061	0.0324302	protein_coding	NA	NE
Rv0603	12.2226	-1.27993	0.522599	-2.44917	0.0143185	0.0209805	protein_coding	NA	NE
Rv0604	211.711	-0.786621	0.148281	-5.30493	1.12717e-07	2.60673e-07	protein_coding	lpqO	NE
Rv0608	739.026	-1.2109	0.114271	-10.5967	3.0855e-26	1.87529e-25	protein_coding	vapB28	Uncertain
Rv0613c	1589.74	-0.923104	0.103534	-8.91597	4.83572e-19	2.19091e-18	protein_coding	NA	NE
Rv0621	88.7321	-1.32036	0.219695	-6.00996	1.85568e-09	4.93898e-09	protein_coding	NA	NE
Rv0622	37.2352	-1.82302	0.322207	-5.65793	1.53212e-08	3.79886e-08	protein_coding	NA	NE
Rv0625c	128.009	-0.926602	0.179747	-5.15504	2.53574e-07	5.7054e-07	protein_coding	NA	NE
Rv0629c	193.825	-0.632938	0.148991	-4.24816	2.15536e-05	4.17968e-05	protein_coding	recD	NE
Rv0630c	214.057	-0.993179	0.156355	-6.35208	2.12425e-10	6.00665e-10	protein_coding	recB	NE
Rv0631c	205.054	-1.04944	0.145692	-7.20316	5.88328e-13	1.95472e-12	protein_coding	recC	NE
Rv0632c	2517.84	-1.04069	0.0905444	-11.4937	1.4191e-30	1.02877e-29	protein_coding	echA3	NE
Rv0633c	479.044	-0.65215	0.107887	-6.04477	1.49622e-09	4.01172e-09	protein_coding	NA	NE
Rv0634A	1493.95	-1.47245	0.0874797	-16.8319	1.42544e-63	3.03917e-62	protein_coding	NA	NE
Rvnt06	208.654	-0.950723	0.158713	-5.9902	2.09581e-09	5.54848e-09	tRNA	thrT	NA
Rvnt07	148.663	-0.967803	0.190377	-5.0836	3.7035e-07	8.23986e-07	tRNA	metT	NA
Rv0634B	587.042	-0.990345	0.103134	-9.60249	7.80379e-22	4.01467e-21	protein_coding	rpmG2	GD
Rv0636	2163.25	-0.517896	0.0926761	-5.58824	2.29383e-08	5.61763e-08	protein_coding	hadB	ES
Rv0642c	3325.03	-0.80108	0.0858398	-9.33227	1.03624e-20	5.03842e-20	protein_coding	mmaA4	GA
Rv0643c	1477.44	-0.795172	0.0965715	-8.23402	1.81028e-16	7.26117e-16	protein_coding	mmaA3	GA
Rv0644c	875.027	-0.821095	0.11341	-7.24008	4.48432e-13	1.49991e-12	protein_coding	mmaA2	GA
Rv0645c	594.392	-0.89151	0.135589	-6.57509	4.86239e-11	1.43603e-10	protein_coding	mmaA1	GA
Rv0648	52.8033	-0.846516	0.268457	-3.15326	0.00161457	0.00262425	protein_coding	NA	NE
Rv0652	1039	-0.625853	0.12766	-4.90249	9.463e-07	2.04051e-06	protein_coding	rplL	Uncertain
Rv0655	4161.17	-3.67529	0.0938072	-39.1792	0	0	protein_coding	mkl	GA
Rv0660c	954.327	-1.00023	0.136485	-7.32849	2.32755e-13	7.95877e-13	protein_coding	mazE2	NE
Rv0669c	615.475	-1.26498	0.104571	-12.0969	1.09679e-33	8.9243e-33	protein_coding	NA	NE
Rv0679c	218.773	-0.510651	0.141166	-3.61738	0.000297597	0.000521423	protein_coding	NA	NE
Rv0683	4369.84	-0.779416	0.0787059	-9.90289	4.04411e-23	2.1789e-22	protein_coding	rpsG	ES
Rv0692	457.373	-1.18841	0.139626	-8.51133	1.71945e-17	7.23911e-17	protein_coding	NA	NE
Rv0695	549.578	-0.618345	0.110086	-5.61692	1.94396e-08	4.78725e-08	protein_coding	NA	NE
Rv0696	589.208	-1.21955	0.108344	-11.2563	2.15705e-29	1.5088e-28	protein_coding	NA	NE
Rv0697	114.432	-0.944293	0.181072	-5.21502	1.83795e-07	4.18498e-07	protein_coding	NA	GD
Rv0703	2336.13	-0.599758	0.120911	-4.96033	7.03739e-07	1.53072e-06	protein_coding	rplW	ES
Rv0713	688.063	-0.591323	0.117179	-5.04634	4.50361e-07	9.95339e-07	protein_coding	NA	NE
Rv0720	2059.22	-0.758548	0.0970207	-7.81841	5.3493e-15	1.97845e-14	protein_coding	rplR	ES
Rv0727c	23.0351	-1.46704	0.389591	-3.7656	0.000166151	0.000298532	protein_coding	fucA	NE
Rv0728c	41.0713	-1.24452	0.296063	-4.20356	2.62746e-05	5.06316e-05	protein_coding	serA2	NE
Rv0730	901.088	-1.16514	0.0965173	-12.0718	1.48865e-33	1.20147e-32	protein_coding	NA	GA
Rv0731c	194.317	-1.83858	0.157067	-11.7057	1.19221e-31	8.95168e-31	protein_coding	NA	GA
Rv0732	2304.31	-0.67444	0.0943347	-7.14943	8.71361e-13	2.87354e-12	protein_coding	secY	ES
Rv0733	1386.22	-0.756041	0.10222	-7.39624	1.40094e-13	4.84857e-13	protein_coding	adk	NE
Rv0738	116.118	-0.507413	0.188771	-2.68798	0.00718849	0.0109517	protein_coding	NA	Uncertain
Rv0744c	155.78	-1.27101	0.179037	-7.09917	1.25507e-12	4.08819e-12	protein_coding	NA	NE
Rv0746	94.7089	-1.08848	0.252116	-4.31738	1.57891e-05	3.10562e-05	protein_coding	PE_PGRS9	NE
Rv0748	159.394	-2.71887	0.42598	-6.38262	1.74087e-10	4.94362e-10	protein_coding	vapB31	NE
Rv0752c	144.947	-0.613738	0.172572	-3.55642	0.000375948	0.000653686	protein_coding	fadE9	NE
Rv0753c	272.537	-1.30156	0.135601	-9.59845	8.11581e-22	4.16444e-21	protein_coding	mmsA	NE
Rv0757	1151.87	-0.818801	0.101	-8.10693	5.19166e-16	2.0214e-15	protein_coding	phoP	NE
Rv0759c	765.5	-0.570238	0.113672	-5.01652	5.26159e-07	1.15964e-06	protein_coding	NA	NE
Rv0760c	953.485	-1.52412	0.106453	-14.3174	1.70495e-46	2.24345e-45	protein_coding	NA	NE
Rv0761c	2617.88	-1.56554	0.0909166	-17.2195	1.89674e-66	4.39669e-65	protein_coding	adhB	NE
Rv0779c	44.4619	-0.975394	0.283204	-3.44414	0.000572872	0.000979855	protein_coding	NA	NE
Rv0780	306.644	-0.649918	0.124855	-5.20538	1.93602e-07	4.39074e-07	protein_coding	purC	ES
Rv0784	167.842	-0.518662	0.157292	-3.29745	0.000975655	0.00162623	protein_coding	NA	NE
Rv0785	557.306	-0.789432	0.107523	-7.342	2.10425e-13	7.22621e-13	protein_coding	NA	NE
Rv0798c	892.782	-0.701896	0.102846	-6.8247	8.81073e-12	2.71681e-11	protein_coding	cfp29	NE
Rv0799c	685.798	-0.880137	0.11368	-7.74225	9.76689e-15	3.56925e-14	protein_coding	NA	NE
Rv0800	324.105	-0.993508	0.122018	-8.1423	3.87844e-16	1.528e-15	protein_coding	pepC	NE
Rv0801	304.394	-0.805387	0.125814	-6.40141	1.53952e-10	4.39376e-10	protein_coding	NA	NE
Rv0817c	107.356	-0.526629	0.189139	-2.78435	0.00536347	0.0082724	protein_coding	NA	GD
Rv0825c	223.044	-1.21174	0.143316	-8.45502	2.79037e-17	1.1613e-16	protein_coding	NA	NE
Rv0827c	64.258	-0.801027	0.251231	-3.18841	0.00143059	0.00234048	protein_coding	kmtR	NE
Rv0831c	3204.15	-0.753799	0.084637	-8.90626	5.27846e-19	2.38608e-18	protein_coding	NA	NE
Rvnt11	227.429	-1.80683	0.160141	-11.2828	1.59618e-29	1.12239e-28	tRNA	gluT	NA
Rv0844c	428.348	-0.661108	0.120161	-5.50186	3.75811e-08	9.0154e-08	protein_coding	narL	NE
Rv0845	179.921	-0.522445	0.15096	-3.46082	0.000538536	0.000925094	protein_coding	NA	NE
Rv0852	136.828	-1.61907	0.18689	-8.66319	4.58741e-18	1.98158e-17	protein_coding	NA	NE
Rv0854	341.397	-2.76364	0.149491	-18.487	2.62628e-76	8.18046e-75	protein_coding	NA	NE
Rv0855	250.196	-1.0614	0.150952	-7.03135	2.04551e-12	6.56109e-12	protein_coding	far	NE
Rv0858c	217.267	-1.22122	0.162804	-7.50117	6.32485e-14	2.2257e-13	protein_coding	dapC	NE
Rv0859	1424.38	-0.775746	0.115826	-6.69751	2.12003e-11	6.39377e-11	protein_coding	NA	NE
Rv0860	3066.45	-0.525835	0.0983479	-5.34669	8.95796e-08	2.08375e-07	protein_coding	fadB	NE
Rv0873	3767.31	-0.624497	0.0882526	-7.07624	1.48114e-12	4.81279e-12	protein_coding	fadE10	NE
Rv0879c	258.004	-0.95269	0.144448	-6.59536	4.24213e-11	1.25563e-10	protein_coding	NA	NE
Rv0880	72.3643	-0.587614	0.224135	-2.62169	0.00874945	0.0131688	protein_coding	NA	Uncertain
Rv0882	28.5533	-1.05063	0.34505	-3.04485	0.00232798	0.00373057	protein_coding	NA	NE
Rv0883c	1047.66	-1.28491	0.103433	-12.4226	1.9707e-35	1.7193e-34	protein_coding	NA	ES
Rv0888	503.758	-5.03515	0.173904	-28.9535	2.53293e-184	4.20783e-182	protein_coding	NA	NE
Rv0889c	708.044	-1.09443	0.103912	-10.5323	6.13246e-26	3.69337e-25	protein_coding	citA	NE
Rv0893c	90.5502	-0.570829	0.202816	-2.81451	0.00488511	0.00758152	protein_coding	NA	NE
Rv0895	57.067	-0.762524	0.255464	-2.98486	0.00283704	0.00449931	protein_coding	NA	NE
Rv0896	5089.65	-1.47842	0.0895446	-16.5104	3.08781e-61	6.24928e-60	protein_coding	gltA2	GD
Rv0909	197.689	-0.605151	0.14825	-4.08195	4.46586e-05	8.44258e-05	protein_coding	NA	NE
Rv0913c	724.883	-1.51504	0.112099	-13.5152	1.27159e-41	1.40829e-40	protein_coding	NA	NE
Rv0914c	454.209	-1.31806	0.113947	-11.5673	6.0322e-31	4.40483e-30	protein_coding	NA	NE
Rv0915c	48.8219	-0.996123	0.271838	-3.6644	0.000247917	0.000438529	protein_coding	PPE14	NE
Rv0918	47.3442	-0.751615	0.28934	-2.59769	0.00938543	0.0140834	protein_coding	NA	NE
Rv0923c	205.384	-1.00402	0.156304	-6.4235	1.3318e-10	3.81185e-10	protein_coding	NA	NE
Rv0924c	173.742	-0.758823	0.154997	-4.89571	9.79498e-07	2.10867e-06	protein_coding	mntH	NE
Rv0925c	1064.58	-2.03797	0.112073	-18.1843	6.87845e-74	2.0165e-72	protein_coding	NA	NE
Rv0926c	343.136	-1.5037	0.123791	-12.147	5.94964e-34	4.90108e-33	protein_coding	NA	NE
Rv0927c	218.259	-1.80757	0.147234	-12.2768	1.20607e-34	1.02311e-33	protein_coding	NA	NE
Rv0928	450.374	-0.953982	0.116425	-8.19393	2.52833e-16	1.00804e-15	protein_coding	pstS3	NE
Rv0934	3141.06	-1.30688	0.0992264	-13.1707	1.29405e-39	1.35062e-38	protein_coding	pstS1	NE
Rv0935	2421.71	-0.703603	0.0982433	-7.16184	7.96028e-13	2.63383e-12	protein_coding	pstC1	NE
Rv0942	26.6956	-1.62851	0.375165	-4.34079	1.41972e-05	2.80357e-05	protein_coding	NA	NE
Rv0944	69.0497	-0.939002	0.24707	-3.80055	0.000144375	0.000260463	protein_coding	NA	NE
Rv0950c	1271.14	-2.77444	0.261946	-10.5916	3.25907e-26	1.97776e-25	protein_coding	NA	NE
Rv0951	3614.99	-1.10024	0.0908277	-12.1135	8.95699e-34	7.33296e-33	protein_coding	sucC	ES
Rv0952	2671.06	-0.877058	0.0928422	-9.44675	3.49505e-21	1.7382e-20	protein_coding	sucD	ES
Rv0953c	52.879	-2.02919	0.272171	-7.45558	8.94744e-14	3.12544e-13	protein_coding	NA	NE
Rv0957	1211.75	-1.13868	0.085843	-13.2647	3.70875e-40	3.95369e-39	protein_coding	purH	ES
Rv0965c	147.036	-0.639629	0.169034	-3.78403	0.000154309	0.000277632	protein_coding	NA	NE
Rv0966c	637.335	-0.677849	0.11867	-5.71205	1.11625e-08	2.79204e-08	protein_coding	NA	NE
Rv0971c	65.4467	-0.883474	0.248663	-3.55289	0.000381017	0.000661924	protein_coding	echA7	NE
Rv0972c	166.303	-1.41637	0.170025	-8.33036	8.05979e-17	3.29922e-16	protein_coding	fadE12	NE
Rv0973c	151.074	-0.726924	0.179254	-4.05528	5.00752e-05	9.39528e-05	protein_coding	accA2	NE
Rv0974c	74.4842	-1.04023	0.226323	-4.59622	4.30235e-06	8.84199e-06	protein_coding	accD2	NE
Rv0975c	46.7515	-1.07189	0.297236	-3.60618	0.000310732	0.000543134	protein_coding	fadE13	NE
Rv0976c	71.3184	-1.04865	0.236136	-4.44085	8.96028e-06	1.79792e-05	protein_coding	NA	NE
Rv0977	203.564	-1.10491	0.156857	-7.04408	1.86687e-12	6.02203e-12	protein_coding	PE_PGRS16	GA
Rv0979A	771.497	-1.34275	0.117819	-11.3967	4.34112e-30	3.09072e-29	protein_coding	rpmF	Uncertain
Rv0985c	254.444	-2.48038	0.153112	-16.1998	5.06124e-59	9.7484e-58	protein_coding	mscL	NE
Rv0986	469.85	-0.506579	0.138493	-3.65779	0.000254404	0.000449605	protein_coding	NA	NE
Rv0991c	542.895	-0.568745	0.152811	-3.72187	0.00019775	0.000352606	protein_coding	NA	NE
Rv0992c	151.765	-0.753737	0.172287	-4.37489	1.21493e-05	2.41231e-05	protein_coding	NA	NE
Rv0993	868.534	-3.16183	0.12363	-25.5749	2.90157e-144	2.57079e-142	protein_coding	galU	ES
Rv0994	966.559	-1.42193	0.103615	-13.7232	7.37375e-43	8.39975e-42	protein_coding	moeA1	NE
Rv0995	305.377	-1.10917	0.132901	-8.34583	7.07128e-17	2.90352e-16	protein_coding	rimJ	NE
Rv0996	2228.22	-2.53666	0.100156	-25.3271	1.60704e-141	1.33484e-139	protein_coding	NA	NE
Rv0997a	1277.83	-1.69326	0.108026	-15.6746	2.2568e-55	3.78062e-54	protein_coding	NA	NA
Rv0997	635.978	-0.958127	0.101738	-9.41756	4.61688e-21	2.28665e-20	protein_coding	NA	NE
Rv0999	343.237	-0.503741	0.122788	-4.10254	4.08634e-05	7.75821e-05	protein_coding	NA	NE
Rv1001	460.566	-0.597068	0.109786	-5.43845	5.37448e-08	1.27548e-07	protein_coding	arcA	NE
Rv1003	142.286	-0.721316	0.170131	-4.23978	2.2374e-05	4.33245e-05	protein_coding	NA	NE
Rv1007c	739.218	-0.528934	0.102738	-5.14838	2.62751e-07	5.90855e-07	protein_coding	metS	ES
Rv1008	108.198	-0.736164	0.188186	-3.9119	9.15713e-05	0.000168246	protein_coding	tatD	GA
Rv1009	1859.79	-1.02051	0.0891697	-11.4446	2.50346e-30	1.7952e-29	protein_coding	rpfB	NE
Rv1011	307.3	-0.67065	0.131098	-5.11566	3.12649e-07	6.97947e-07	protein_coding	ispE	ES
Rv1013	1477.14	-1.55277	0.0967046	-16.0569	5.1164e-58	9.53229e-57	protein_coding	pks16	NE
Rv1017c	1616.47	-0.72527	0.0882882	-8.2148	2.12526e-16	8.50744e-16	protein_coding	prsA	ES
Rv1018c	766.599	-1.14769	0.103613	-11.0767	1.62785e-28	1.09633e-27	protein_coding	glmU	ES
Rv1023	1746.49	-0.733281	0.0993238	-7.38273	1.5508e-13	5.35327e-13	protein_coding	eno	GD
Rv1029	154.809	-0.944501	0.169162	-5.58342	2.35834e-08	5.76498e-08	protein_coding	kdpA	NE
Rv1030	215.879	-0.761906	0.143937	-5.29332	1.20118e-07	2.77307e-07	protein_coding	kdpB	NE
Rv1032c	231.332	-1.05749	0.141142	-7.49235	6.76537e-14	2.37862e-13	protein_coding	trcS	NE
Rv1033c	298.224	-2.75142	0.1524	-18.054	7.3416e-73	2.09078e-71	protein_coding	trcR	GA
Rv1049	72.7389	-0.687322	0.231721	-2.96616	0.0030154	0.00477567	protein_coding	NA	NE
Rv1050	87.3468	-0.569821	0.204221	-2.79021	0.00526731	0.00813352	protein_coding	NA	NE
Rv1063c	361.109	-0.718219	0.116847	-6.14665	7.91361e-10	2.16107e-09	protein_coding	NA	NE
Rv1069c	832.926	-0.927471	0.102149	-9.0796	1.08975e-19	5.08763e-19	protein_coding	NA	NE
Rv1070c	857.414	-1.77429	0.100236	-17.7012	4.10351e-70	1.06238e-68	protein_coding	echA8	NE
Rv1071c	677.705	-1.61235	0.10352	-15.5752	1.07329e-54	1.77561e-53	protein_coding	echA9	NE
Rv1074c	2640.12	-0.976168	0.08306	-11.7526	6.85075e-32	5.20266e-31	protein_coding	fadA3	GA
Rv1075c	128.236	-3.21208	0.210209	-15.2804	1.03237e-52	1.6732e-51	protein_coding	NA	NE
Rv1076	561.833	-4.59426	0.164152	-27.9878	2.28718e-172	2.94161e-170	protein_coding	lipU	NE
Rv1077	1428.14	-1.15427	0.0866372	-13.323	1.7002e-40	1.82714e-39	protein_coding	cbs	NE
Rv1078	3210.05	-1.7939	0.101907	-17.6032	2.32593e-69	5.90669e-68	protein_coding	NA	NE
Rv1079	1637.65	-1.22803	0.0904045	-13.5837	5.00282e-42	5.60288e-41	protein_coding	metB	NE
Rv1085c	356.568	-0.803982	0.130871	-6.14332	8.08134e-10	2.20536e-09	protein_coding	NA	NE
Rv1092c	411.05	-0.614076	0.114461	-5.36491	8.09882e-08	1.89052e-07	protein_coding	coaA	ES
Rv1097c	858.949	-0.742703	0.101899	-7.28865	3.13078e-13	1.05515e-12	protein_coding	NA	NE
Rv1098c	1190.7	-0.832021	0.0912006	-9.12298	7.30876e-20	3.43632e-19	protein_coding	fum	ES
Rv1099c	687.584	-1.43898	0.114945	-12.5189	5.88807e-36	5.25185e-35	protein_coding	glpX	NE
Rv1103c	427.831	-1.14643	0.132935	-8.62396	6.46772e-18	2.76682e-17	protein_coding	mazE3	NE
Rv1106c	556.211	-1.12283	0.119103	-9.42738	4.2046e-21	2.08764e-20	protein_coding	NA	NE
Rv1109c	2781.54	-1.63268	0.0829655	-19.679	3.26262e-86	1.2753e-84	protein_coding	NA	NE
Rv1123c	423.826	-1.14571	0.113746	-10.0725	7.30747e-24	4.07481e-23	protein_coding	bpoB	NE
Rv1130	249.151	-3.61403	0.198084	-18.245	2.26773e-74	6.74734e-73	protein_coding	prpD	NE
Rv1131	193.101	-3.59185	0.362673	-9.90381	4.00711e-23	2.16189e-22	protein_coding	prpC	NE
Rv1132	598.84	-1.42601	0.107394	-13.2783	3.0939e-40	3.30707e-39	protein_coding	NA	NE
Rv1133c	15892.5	-0.640322	0.105972	-6.04237	1.51863e-09	4.06906e-09	protein_coding	metE	ES
Rv1135c	94.5989	-0.583644	0.20225	-2.88575	0.00390482	0.0061149	protein_coding	PPE16	NE
Rv1142c	703.762	-0.603835	0.10848	-5.56632	2.60179e-08	6.33293e-08	protein_coding	echA10	NE
Rv1144	198.302	-0.704736	0.147679	-4.77207	1.82338e-06	3.84647e-06	protein_coding	NA	GA
Rv1149	13.6648	-1.1348	0.506302	-2.24135	0.0250032	0.0352627	protein_coding	NA	NE
Rv1154c	150.983	-1.27101	0.175739	-7.23236	4.74661e-13	1.58499e-12	protein_coding	NA	NE
Rv1155a	290.077	-0.507522	0.13685	-3.70861	0.000208401	0.000370438	protein_coding	NA	NA
Rv1157c	851.842	-2.63014	0.121379	-21.6688	4.04211e-104	2.12051e-102	protein_coding	NA	NE
Rv1158c	758.238	-2.58153	0.3102	-8.32214	8.63864e-17	3.52892e-16	protein_coding	NA	NE
Rv1160	100.13	-0.845415	0.20025	-4.2218	2.42358e-05	4.6816e-05	protein_coding	mutT2	NE
Rv1171	280.674	-0.899894	0.137256	-6.55632	5.51503e-11	1.62276e-10	protein_coding	NA	NE
Rv1172c	897.518	-0.576197	0.0993409	-5.80019	6.6238e-09	1.68856e-08	protein_coding	PE12	NE
Rv1179c	563.457	-0.866853	0.10481	-8.27069	1.33191e-16	5.35857e-16	protein_coding	NA	NE
Rv1186c	317.366	-1.15747	0.125864	-9.1962	3.70824e-20	1.75591e-19	protein_coding	NA	NE
Rv1191	209.243	-1.68324	0.151233	-11.1301	8.9583e-29	6.09501e-28	protein_coding	NA	NE
Rv1195	5121.1	-0.546654	0.0815532	-6.70303	2.04144e-11	6.16607e-11	protein_coding	PE13	GA
Rv1201c	1453.73	-1.04081	0.0872167	-11.9337	7.9013e-33	6.15283e-32	protein_coding	dapD	ES
Rv1205	299.509	-1.04036	0.136007	-7.64933	2.02026e-14	7.296e-14	protein_coding	NA	NE
Rv1206	648.685	-0.740431	0.102568	-7.21889	5.24119e-13	1.74867e-12	protein_coding	fadD6	NE
Rv1211	3284.2	-0.944432	0.0857634	-11.0121	3.34252e-28	2.20639e-27	protein_coding	NA	NE
Rv1213	436.308	-0.54639	0.118297	-4.6188	3.85972e-06	7.96104e-06	protein_coding	glgC	NE
Rv1215c	502.277	-1.48042	0.113446	-13.0496	6.38936e-39	6.46558e-38	protein_coding	NA	NE
Rv1217c	326.969	-0.575474	0.12883	-4.46692	7.9353e-06	1.59869e-05	protein_coding	NA	NE
Rv1218c	264.814	-1.01474	0.180009	-5.63716	1.72875e-08	4.27312e-08	protein_coding	NA	NE
Rv1220c	514.574	-1.79181	0.130433	-13.7374	6.0613e-43	6.92448e-42	protein_coding	NA	NE
Rv1226c	139.241	-0.500612	0.167678	-2.98555	0.00283066	0.00449098	protein_coding	NA	NE
Rv1227c	118.108	-0.993537	0.190851	-5.20584	1.93121e-07	4.38233e-07	protein_coding	NA	NE
Rv1230c	430.429	-2.07469	0.116413	-17.8218	4.78547e-71	1.28917e-69	protein_coding	NA	NE
Rv1231c	463.76	-1.14273	0.111913	-10.2108	1.77336e-24	1.01363e-23	protein_coding	NA	NE
Rv1232c	545.522	-0.579138	0.109157	-5.30553	1.12347e-07	2.5997e-07	protein_coding	NA	NE
Rv1233c	647.247	-0.722443	0.127805	-5.65269	1.57952e-08	3.91396e-08	protein_coding	NA	NE
Rv1234	832.687	-1.00822	0.108776	-9.26877	1.88303e-20	9.07816e-20	protein_coding	NA	NE
Rv1238	797.993	-0.563669	0.110798	-5.08736	3.6309e-07	8.0919e-07	protein_coding	sugC	NE
Rv1240	1965.33	-1.97684	0.0853953	-23.1493	1.47727e-118	9.20294e-117	protein_coding	mdh	NE
Rv1241	328.698	-1.39972	0.125168	-11.1827	4.95463e-29	3.39418e-28	protein_coding	vapB33	Uncertain
Rv1242	152.429	-0.657924	0.171702	-3.83178	0.00012722	0.000231082	protein_coding	vapC33	NE
Rv1244	258.982	-0.543756	0.151017	-3.60062	0.000317454	0.000554641	protein_coding	lpqZ	NE
Rv1251c	930.29	-0.561865	0.0984613	-5.70646	1.1535e-08	2.88159e-08	protein_coding	NA	NE
Rv1252c	427.662	-1.58359	0.120921	-13.0961	3.46546e-39	3.55187e-38	protein_coding	lprE	NE
Rv1258c	107.52	-0.861177	0.20045	-4.29621	1.73742e-05	3.40397e-05	protein_coding	NA	NE
Rv1259	60.1896	-0.786103	0.252637	-3.11159	0.00186085	0.0030086	protein_coding	udgB	NE
Rv1260	574.013	-0.512421	0.111944	-4.57746	4.70655e-06	9.62803e-06	protein_coding	NA	NE
Rv1261c	409.186	-0.763334	0.118012	-6.46829	9.91211e-11	2.86582e-10	protein_coding	NA	NE
Rv1263	154.007	-1.10244	0.162597	-6.78023	1.19983e-11	3.67697e-11	protein_coding	amiB2	NE
Rv1266c	483.4	-1.19042	0.108261	-10.9958	4.002e-28	2.633e-27	protein_coding	pknH	NE
Rv1267c	136.304	-1.9651	0.185856	-10.5733	3.96427e-26	2.40206e-25	protein_coding	embR	NE
Rv1269c	122.014	-1.95027	0.203691	-9.57462	1.02228e-21	5.21873e-21	protein_coding	NA	NE
Rv1270c	606.979	-3.14968	0.141991	-22.1822	5.10286e-109	2.90645e-107	protein_coding	lprA	NE
Rv1271c	93.2448	-0.855372	0.205698	-4.15839	3.20497e-05	6.1257e-05	protein_coding	NA	NE
Rv1273c	161.172	-0.685352	0.156699	-4.37369	1.22162e-05	2.42439e-05	protein_coding	NA	NE
Rv1276c	61.6328	-1.62607	0.249936	-6.50594	7.72115e-11	2.24867e-10	protein_coding	NA	NE
Rv1277	626.223	-0.667509	0.108322	-6.16227	7.17079e-10	1.9636e-09	protein_coding	NA	NE
Rv1278	832.226	-0.710197	0.0998058	-7.11579	1.11271e-12	3.63639e-12	protein_coding	NA	NE
Rv1284	264.35	-0.953738	0.142462	-6.69467	2.16153e-11	6.51401e-11	protein_coding	canA	NE
Rv1287	206.316	-1.07286	0.148006	-7.24874	4.20665e-13	1.40822e-12	protein_coding	NA	NE
Rv1289	388.966	-0.688534	0.120286	-5.72415	1.03956e-08	2.6051e-08	protein_coding	NA	NE
Rv1304	2000.13	-1.22866	0.111151	-11.054	2.09694e-28	1.39808e-27	protein_coding	atpB	ES
Rv1305	2175.4	-1.5701	0.0880698	-17.8279	4.2891e-71	1.16331e-69	protein_coding	atpE	ES
Rv1306	4539.07	-1.50273	0.118494	-12.6819	7.44811e-37	6.95448e-36	protein_coding	atpF	ES
Rv1307	7530.73	-0.941747	0.107772	-8.73834	2.3657e-18	1.04107e-17	protein_coding	atpH	ES
Rv1308	7984.08	-0.9758	0.0945007	-10.3259	5.38378e-25	3.12903e-24	protein_coding	atpA	ES
Rv1309	3422.71	-0.739062	0.0988239	-7.47858	7.51304e-14	2.62989e-13	protein_coding	atpG	ES
Rv1310	7343.45	-0.618685	0.0882781	-7.00836	2.41123e-12	7.69087e-12	protein_coding	atpD	ES
Rv1311	1000.16	-0.841688	0.100367	-8.38612	5.02432e-17	2.06728e-16	protein_coding	atpC	Uncertain
Rv1314c	224.032	-0.668711	0.141517	-4.72532	2.29758e-06	4.81675e-06	protein_coding	NA	NE
Rvnr01	2.4106e+06	-3.064	0.351901	-8.70699	3.12043e-18	1.36716e-17	rRNA	rrs	ES
Rvnr02	2.33831e+07	-1.14418	0.11142	-10.2691	9.70921e-25	5.61024e-24	rRNA	rrl	NA
Rvnr03	13457.5	-0.753843	0.27632	-2.72815	0.00636909	0.009763	rRNA	rrf	NA
Rv1318c	230.606	-0.877157	0.152367	-5.75688	8.56809e-09	2.1662e-08	protein_coding	NA	NE
Rv1319c	320.293	-0.56462	0.123075	-4.58762	4.48324e-06	9.19007e-06	protein_coding	NA	NE
Rv1320c	1005.49	-0.597329	0.0989243	-6.03824	1.55801e-09	4.16341e-09	protein_coding	NA	NE
Rv1322A	5468.81	-0.519213	0.0837899	-6.19661	5.76921e-10	1.58962e-09	protein_coding	NA	NE
Rv1328	2061.26	-0.952396	0.081097	-11.7439	7.58997e-32	5.74216e-31	protein_coding	glgP	NE
Rv1344	62.3311	-0.932208	0.239685	-3.88931	0.000100529	0.000183857	protein_coding	mbtL	NE
Rv1359	60.1223	-0.706935	0.251134	-2.81497	0.00487819	0.00757373	protein_coding	NA	NE
Rv1361c	6026.03	-3.23135	0.103864	-31.1115	1.68505e-212	3.53595e-210	protein_coding	PPE19	NE
Rv1365c	98.3848	-2.54215	0.225816	-11.2576	2.12424e-29	1.48846e-28	protein_coding	rsfA	NE
Rv1366	115.111	-0.683771	0.189371	-3.61075	0.00030531	0.000534359	protein_coding	NA	NE
Rv1366A	219.293	-0.512468	0.161169	-3.17969	0.00147434	0.00240811	protein_coding	NA	NE
Rv1368	1097.51	-0.880682	0.098667	-8.9258	4.42481e-19	2.01389e-18	protein_coding	lprF	NE
RVnc0035	611.213	-1.09982	0.11142	-9.87099	5.56152e-23	2.98838e-22	ncRNA	MTS1082	NA
Rv1375	940.591	-0.733515	0.103738	-7.07081	1.54032e-12	4.99696e-12	protein_coding	NA	NE
Rv1394c	244.593	-0.990891	0.143865	-6.88766	5.67158e-12	1.7611e-11	protein_coding	cyp132	NE
Rv1399c	193.005	-0.591568	0.152833	-3.87069	0.000108526	0.000197939	protein_coding	nlhH	NE
Rv1400c	300.564	-1.38473	0.143584	-9.64408	5.20775e-22	2.69303e-21	protein_coding	lipI	NE
Rv1408	521.047	-0.656386	0.112697	-5.82436	5.73319e-09	1.47283e-08	protein_coding	rpe	GD
Rv1409	548.661	-0.5788	0.118915	-4.86733	1.13113e-06	2.42203e-06	protein_coding	ribG	ES
Rv1424c	197.498	-0.870714	0.148896	-5.84781	4.98075e-09	1.28616e-08	protein_coding	NA	NE
Rv1425	514.77	-1.73957	0.113742	-15.2939	8.39188e-53	1.36565e-51	protein_coding	NA	NE
Rv1426c	440.418	-1.17288	0.117223	-10.0055	1.44116e-23	7.92538e-23	protein_coding	lipO	NE
Rv1427c	658.621	-1.35916	0.111207	-12.222	2.37219e-34	1.98696e-33	protein_coding	fadD12	NE
Rv1430	177.09	-0.900951	0.166322	-5.41692	6.06342e-08	1.43386e-07	protein_coding	PE16	NE
Rv1433	492.899	-1.17052	0.116384	-10.0574	8.5222e-24	4.73231e-23	protein_coding	NA	NE
Rv1435c	969.257	-0.962581	0.138449	-6.95261	3.58577e-12	1.13195e-11	protein_coding	NA	NE
Rv1436	3156.52	-1.31644	0.0878669	-14.9822	9.60268e-51	1.45574e-49	protein_coding	gap	GD
Rv1437	1832.24	-0.656956	0.101485	-6.47339	9.5825e-11	2.77253e-10	protein_coding	pgk	GD
Rv1438	1225.22	-0.609521	0.0879997	-6.9264	4.31686e-12	1.35522e-11	protein_coding	tpi	ES
Rv1441c	141.828	-0.85947	0.186206	-4.61568	3.91805e-06	8.07719e-06	protein_coding	PE_PGRS26	NE
Rv1443c	310.08	-0.53389	0.126436	-4.22262	2.41478e-05	4.66686e-05	protein_coding	NA	NE
Rv1444c	533.73	-0.593591	0.15039	-3.94701	7.91328e-05	0.000146134	protein_coding	NA	NE
Rv1449c	3948.4	-0.5108	0.076704	-6.65936	2.7502e-11	8.24441e-11	protein_coding	tkt	ES
Rv1453	105.232	-1.84457	0.201689	-9.14563	5.92841e-20	2.79723e-19	protein_coding	NA	GA
Rv1454c	634.406	-0.872199	0.103167	-8.45426	2.80865e-17	1.16768e-16	protein_coding	qor	GA
Rv1455	78.5622	-1.22978	0.220448	-5.57856	2.42515e-08	5.91743e-08	protein_coding	NA	GA
Rv1456c	195.866	-0.628309	0.151264	-4.15371	3.27124e-05	6.24936e-05	protein_coding	NA	ES
Rv1467c	755.55	-1.70987	0.113914	-15.0102	6.29729e-51	9.58294e-50	protein_coding	fadE15	NE
Rv1469	349.717	-2.80568	0.135248	-20.7447	1.36794e-95	6.49282e-94	protein_coding	ctpD	NE
Rv1470	103.805	-0.511505	0.208768	-2.45011	0.0142812	0.0209335	protein_coding	trxA	NE
Rv1476	670.727	-0.939108	0.113268	-8.29104	1.12264e-16	4.54412e-16	protein_coding	NA	ES
Rv1477	2062.57	-1.71105	0.0862973	-19.8274	1.72772e-87	6.95799e-86	protein_coding	ripA	ESD
Rv1478	884.251	-1.4501	0.106284	-13.6436	2.20282e-42	2.488e-41	protein_coding	NA	NE
Rv1482c	12.822	-1.58049	0.544837	-2.90085	0.00372149	0.00585309	protein_coding	NA	NE
Rv1491c	542.268	-0.559718	0.116955	-4.78577	1.7033e-06	3.61227e-06	protein_coding	NA	NE
Rv1494	145.371	-0.554293	0.164851	-3.36239	0.000772714	0.00130377	protein_coding	mazE4	NE
Rv1497	1419.76	-1.42553	0.10219	-13.9498	3.15459e-44	3.8229e-43	protein_coding	lipL	NE
Rv1500	477.849	-0.604638	0.114247	-5.29239	1.20726e-07	2.7855e-07	protein_coding	NA	NE
Rv1508c	1281.47	-1.23759	0.097662	-12.6722	8.42948e-37	7.85241e-36	protein_coding	NA	NE
Rv1515c	440.574	-0.889472	0.115675	-7.68943	1.47798e-14	5.36675e-14	protein_coding	NA	NE
Rv1517	28.6232	-0.799145	0.342192	-2.33537	0.0195241	0.0280919	protein_coding	NA	NE
Rv1523	299.877	-1.65527	0.130769	-12.658	1.01103e-36	9.33095e-36	protein_coding	NA	NE
Rv1524	255.085	-0.975604	0.13873	-7.03241	2.02993e-12	6.52355e-12	protein_coding	NA	NE
Rv1525	254.355	-0.797938	0.138834	-5.74743	9.06106e-09	2.28359e-08	protein_coding	wbbL2	NE
Rv1527c	1126.83	-0.927119	0.0969269	-9.56514	1.12054e-21	5.69847e-21	protein_coding	pks5	NE
Rv1530	98.2714	-0.552764	0.20725	-2.66713	0.00765019	0.0116063	protein_coding	adh	NE
Rv1532c	82.3715	-0.642538	0.2355	-2.7284	0.00636424	0.00975932	protein_coding	NA	NE
Rv1538c	317.479	-1.66834	0.133487	-12.4981	7.64159e-36	6.80067e-35	protein_coding	ansA	NE
Rv1541c	115.438	-1.66377	0.188606	-8.82139	1.13049e-18	5.053e-18	protein_coding	lprI	NE
Rv1550	355.514	-3.47136	0.149572	-23.2087	3.71861e-119	2.35335e-117	protein_coding	fadD11	NE
Rv1551	92.0372	-1.82864	0.208948	-8.75166	2.10246e-18	9.28297e-18	protein_coding	plsB1	NE
Rv1552	60.46	-3.12669	0.300459	-10.4064	2.31885e-25	1.3717e-24	protein_coding	frdA	NE
Rv1553	15.5076	-2.11636	0.521081	-4.06147	4.8764e-05	9.16653e-05	protein_coding	frdB	NE
Rv1555	11.1011	-1.48926	0.568534	-2.61948	0.00880641	0.0132445	protein_coding	frdD	NE
Rv1566c	925.991	-1.96084	0.133082	-14.734	3.89815e-49	5.67223e-48	protein_coding	NA	GA
Rv1569	329.092	-0.964008	0.13684	-7.04477	1.85767e-12	5.99718e-12	protein_coding	bioF1	NE
Rv1589	1057.98	-1.15085	0.102863	-11.1882	4.66049e-29	3.19817e-28	protein_coding	bioB	NE
Rv1590	248.779	-1.21046	0.148859	-8.13159	4.23697e-16	1.66431e-15	protein_coding	NA	NE
Rv1594	4086.8	-0.530284	0.084501	-6.27548	3.48567e-10	9.73205e-10	protein_coding	nadA	ES
Rv1620c	162.05	-1.04395	0.179788	-5.80659	6.37592e-09	1.63058e-08	protein_coding	cydC	NE
Rv1622c	206.827	-1.07747	0.175757	-6.13045	8.76292e-10	2.38809e-09	protein_coding	cydB	NE
Rv1623c	805.283	-1.81516	0.303007	-5.99049	2.09213e-09	5.54242e-09	protein_coding	cydA	NE
Rv1624c	271.446	-1.85998	0.169394	-10.9802	4.75905e-28	3.11055e-27	protein_coding	NA	NE
Rv1626	2557.74	-0.960605	0.0805555	-11.9248	8.79437e-33	6.83493e-32	protein_coding	NA	NE
Rv1629	852.307	-0.518728	0.105197	-4.931	8.18079e-07	1.77169e-06	protein_coding	polA	ESD
Rv1632c	206.702	-0.797717	0.15824	-5.04118	4.62662e-07	1.02139e-06	protein_coding	NA	NE
Rv1636	908.356	-1.50236	0.108427	-13.856	1.1703e-43	1.38869e-42	protein_coding	TB15.3	ES
Rv1638A	515.021	-1.60645	0.11086	-14.4908	1.38573e-47	1.89209e-46	protein_coding	NA	NE
Rv1639c	2119.38	-1.17665	0.0848444	-13.8683	9.85658e-44	1.18013e-42	protein_coding	NA	NE
Rv1646	836.777	-1.48192	0.114225	-12.9738	1.72351e-38	1.7009e-37	protein_coding	PE17	NE
Rv1652	128.85	-0.783331	0.189844	-4.12618	3.68832e-05	7.02596e-05	protein_coding	argC	ES
Rv1653	252.578	-0.954149	0.146377	-6.51844	7.10408e-11	2.07654e-10	protein_coding	argJ	ES
Rv1654	238.72	-1.20494	0.177411	-6.79177	1.10765e-11	3.39708e-11	protein_coding	argB	ES
Rv1655	157.032	-0.534639	0.174764	-3.05921	0.00221921	0.00356774	protein_coding	argD	ES
Rv1658	663.305	-1.01034	0.112631	-8.97037	2.95522e-19	1.35275e-18	protein_coding	argG	ES
Rv1662	575.57	-0.512542	0.123196	-4.16038	3.17725e-05	6.07563e-05	protein_coding	pks8	NE
Rv1666c	260.213	-0.610304	0.134293	-4.54456	5.50508e-06	1.12212e-05	protein_coding	cyp139	NE
Rv1667c	414.861	-0.670074	0.114425	-5.856	4.7414e-09	1.22594e-08	pseudogene	NA	NE
Rv1672c	221.182	-1.10998	0.149627	-7.41829	1.1864e-13	4.11678e-13	protein_coding	NA	NE
Rv1679	440.736	-0.700584	0.116887	-5.99368	2.05145e-09	5.44188e-09	protein_coding	fadE16	NE
Rv1680	215.472	-1.04248	0.146546	-7.11365	1.13015e-12	3.69033e-12	protein_coding	NA	NE
Rv1683	2164.62	-0.709934	0.0802334	-8.84836	8.8817e-19	3.98776e-18	protein_coding	NA	NE
Rv1685c	53.9747	-0.952525	0.259607	-3.6691	0.000243404	0.000430928	protein_coding	NA	NE
Rv1686c	81.0826	-2.07231	0.230554	-8.98837	2.50918e-19	1.15387e-18	protein_coding	NA	NE
Rv1687c	81.0713	-2.1949	0.233875	-9.38491	6.2969e-21	3.09565e-20	protein_coding	NA	NE
Rv1688	37.4031	-1.1352	0.337316	-3.3654	0.000764327	0.00129071	protein_coding	mpg	NE
Rv1689	605.092	-0.670459	0.10953	-6.12122	9.28622e-10	2.52725e-09	protein_coding	tyrS	ES
Rv1690	389.271	-1.72552	0.12393	-13.9233	4.57279e-44	5.50807e-43	protein_coding	lprJ	NE
Rv1691	145.187	-0.77239	0.180242	-4.2853	1.82492e-05	3.56381e-05	protein_coding	NA	NE
Rv1694	349.223	-0.778919	0.130587	-5.96475	2.45003e-09	6.45197e-09	protein_coding	tlyA	NE
Rv1697	4195.92	-1.57139	0.0915801	-17.1587	5.41242e-66	1.24736e-64	protein_coding	NA	ES
Rv1698	1077.2	-0.734988	0.103994	-7.06762	1.57609e-12	5.10885e-12	protein_coding	mctB	NE
Rv1704c	675.876	-0.572177	0.102861	-5.56263	2.65746e-08	6.46449e-08	protein_coding	cycA	NE
Rv1707	834.159	-0.813168	0.0978552	-8.30991	9.57716e-17	3.89237e-16	protein_coding	NA	NE
Rv1721c	34.0313	-1.39489	0.324827	-4.29425	1.75287e-05	3.43088e-05	protein_coding	vapB12	NE
Rv1722	333.617	-1.20678	0.136668	-8.82999	1.04681e-18	4.68421e-18	protein_coding	NA	NE
Rv1731	721.036	-0.992914	0.114591	-8.66489	4.51945e-18	1.95434e-17	protein_coding	gabD2	NE
Rv1733c	55.7647	-0.74184	0.272194	-2.72541	0.00642226	0.00983315	protein_coding	NA	NE
Rv1736c	145.686	-1.62947	0.177649	-9.17238	4.62684e-20	2.18828e-19	protein_coding	narX	NE
Rv1737c	153.784	-2.0165	0.171116	-11.7844	4.69878e-32	3.59579e-31	protein_coding	narK2	NE
Rv1738	699.895	-2.33782	0.107336	-21.7804	3.56222e-105	1.89368e-103	protein_coding	NA	NE
Rv1740	42.1048	-0.821964	0.28474	-2.88671	0.00389289	0.0060986	protein_coding	vapB34	NE
Rv1741	102.384	-0.919251	0.198572	-4.62931	3.66879e-06	7.59081e-06	protein_coding	vapC34	NE
Rv1743	636.28	-0.799235	0.0995279	-8.03026	9.72651e-16	3.72165e-15	protein_coding	pknE	NE
Rv1744c	21.7905	-0.929135	0.395373	-2.35002	0.0187724	0.0270984	protein_coding	NA	NE
Rv1745c	40.0424	-1.90459	0.31235	-6.09762	1.07659e-09	2.91403e-09	protein_coding	idi	NE
Rv1746	472.275	-0.836382	0.120576	-6.93655	4.01796e-12	1.26437e-11	protein_coding	pknF	NE
Rv1753c	303.012	-0.709013	0.125298	-5.65861	1.52605e-08	3.78615e-08	protein_coding	PPE24	NE
Rv1754c	698.662	-4.8879	0.144853	-33.7439	1.31528e-249	4.37001e-247	protein_coding	NA	NE
Rv1762c	275.157	-1.37442	0.13552	-10.1418	3.60327e-24	2.03488e-23	protein_coding	NA	NE
Rv1768	539.358	-0.894525	0.134299	-6.66072	2.72497e-11	8.17492e-11	protein_coding	PE_PGRS31	NE
Rv1769	1032.28	-0.572263	0.0965621	-5.92638	3.09692e-09	8.08607e-09	protein_coding	NA	NE
Rv1770	1261.7	-1.20341	0.0955402	-12.5958	2.22696e-36	2.02253e-35	protein_coding	NA	NE
Rv1771	1207.07	-0.98615	0.104391	-9.44671	3.49646e-21	1.7382e-20	protein_coding	NA	NE
Rv1772	606.294	-0.935025	0.114235	-8.18514	2.71998e-16	1.08337e-15	protein_coding	NA	NE
Rv1773c	54.3096	-1.34653	0.256167	-5.25644	1.4687e-07	3.3731e-07	protein_coding	NA	NE
Rv1774	249.673	-1.63604	0.142837	-11.4539	2.24834e-30	1.61516e-29	protein_coding	NA	NE
Rv1775	492.456	-0.743598	0.128114	-5.8042	6.46743e-09	1.65187e-08	protein_coding	NA	NE
Rv1780	456.462	-0.568657	0.10938	-5.1989	2.00472e-07	4.53879e-07	protein_coding	NA	GA
Rv1791	2417.62	-1.13136	0.0800512	-14.1329	2.38061e-45	3.02276e-44	protein_coding	PE19	NE
Rv1806	41.9104	-0.993969	0.351001	-2.83181	0.00462848	0.00719725	protein_coding	PE20	NE
Rv1815	3590.17	-0.921481	0.101451	-9.08297	1.05649e-19	4.93813e-19	protein_coding	NA	NE
Rv1830	1176.95	-0.714344	0.104569	-6.83134	8.41263e-12	2.59807e-11	protein_coding	NA	ES
Rv1833c	206.032	-0.6099	0.163854	-3.72221	0.000197487	0.000352295	protein_coding	NA	NE
Rv1834	123.195	-0.71257	0.183892	-3.87494	0.00010665	0.000194694	protein_coding	lipZ	GA
Rv1839c	111.591	-0.837591	0.191067	-4.38375	1.16655e-05	2.32204e-05	protein_coding	vapB13	NE
Rv1847	301.616	-0.51651	0.140904	-3.66569	0.000246675	0.000436527	protein_coding	NA	NE
Rv1848	158.559	-0.932703	0.215955	-4.31896	1.56767e-05	3.08504e-05	protein_coding	ureA	NE
Rv1860	887.112	-2.19665	0.108763	-20.1966	1.04955e-90	4.45166e-89	protein_coding	apa	NE
Rv1866	399.226	-0.785605	0.119244	-6.5882	4.45179e-11	1.31574e-10	protein_coding	NA	NE
Rv1867	261.536	-1.28313	0.132204	-9.70572	2.85052e-22	1.48952e-21	protein_coding	NA	NE
Rv1868	259.312	-0.939286	0.135883	-6.91246	4.7631e-12	1.48945e-11	protein_coding	NA	NE
Rv1871c	6828.03	-0.613049	0.079288	-7.73193	1.0593e-14	3.86409e-14	protein_coding	NA	NE
Rv1876	1193.06	-0.944966	0.110475	-8.55368	1.19225e-17	5.04617e-17	protein_coding	bfrA	GA
Rv1880c	2171.15	-0.745371	0.111382	-6.69205	2.20063e-11	6.62182e-11	protein_coding	cyp140	NE
Rv1884c	6510.01	-0.619073	0.0972192	-6.3678	1.91754e-10	5.43759e-10	protein_coding	rpfC	GA
Rv1885c	255.499	-1.23125	0.141661	-8.69151	3.57653e-18	1.56014e-17	protein_coding	NA	GA
Rv1886c	4511.54	-2.19861	0.0856649	-25.6653	2.85614e-145	2.58805e-143	protein_coding	fbpB	GA
Rv1891	549.785	-2.34763	0.114595	-20.4864	2.84598e-93	1.28942e-91	protein_coding	NA	NE
Rv1892	162.597	-1.9828	0.172661	-11.4838	1.59205e-30	1.14991e-29	protein_coding	NA	NE
Rv1893	248.221	-2.32635	0.167074	-13.9241	4.52365e-44	5.46539e-43	protein_coding	NA	Uncertain
Rv1895	166.694	-0.547505	0.163208	-3.35465	0.000794653	0.00133852	protein_coding	NA	NE
Rv1903	152.809	-1.211	0.172534	-7.01893	2.23575e-12	7.15404e-12	protein_coding	NA	GA
Rv1904	567.984	-1.57524	0.114806	-13.721	7.60516e-43	8.63868e-42	protein_coding	NA	GA
Rv1908c	5241.07	-1.55102	0.105966	-14.637	1.63082e-48	2.29755e-47	protein_coding	katG	NE
Rv1909c	103.13	-1.04388	0.196491	-5.31259	1.08075e-07	2.50667e-07	protein_coding	furA	NE
Rv1912c	570.753	-1.20887	0.107125	-11.2846	1.56363e-29	1.10145e-28	protein_coding	fadB5	NE
Rv1913	87.4934	-0.678123	0.210736	-3.21788	0.0012914	0.00212761	protein_coding	NA	NE
Rv1918c	1033.41	-1.31979	0.102625	-12.8603	7.53142e-38	7.2356e-37	protein_coding	PPE35	NE
Rv1919c	639.553	-1.24309	0.100205	-12.4054	2.44283e-35	2.1173e-34	protein_coding	NA	NE
Rv1920	272.307	-1.49778	0.147863	-10.1295	4.08599e-24	2.29772e-23	protein_coding	NA	NE
Rv1923	1520.44	-1.04463	0.0871672	-11.9842	4.29874e-33	3.37384e-32	protein_coding	lipD	GA
Rv1926c	770.299	-3.41612	0.125603	-27.1978	6.89063e-163	7.22973e-161	protein_coding	mpt63	GA
Rv1931c	75.6527	-0.567577	0.226537	-2.50545	0.0122296	0.0180591	protein_coding	NA	NE
Rv1932	2037.53	-1.67068	0.0853789	-19.5678	2.90736e-85	1.09355e-83	protein_coding	tpx	NE
Rv1934c	18.6856	-1.69792	0.435961	-3.89465	9.83413e-05	0.000179939	protein_coding	fadE17	NE
Rv1935c	33.871	-0.879551	0.327011	-2.68967	0.00715237	0.0109091	protein_coding	echA13	NE
Rv1936	85.0729	-0.684322	0.209916	-3.25999	0.00111418	0.00184785	protein_coding	NA	NE
Rv1938	87.9886	-0.616338	0.210387	-2.92954	0.00339463	0.00534955	protein_coding	ephB	NE
Rv1943c	187.282	-1.28929	0.159856	-8.06534	7.30333e-16	2.81065e-15	protein_coding	mazE5	NE
Rv1944c	94.7086	-1.63642	0.209269	-7.81969	5.29556e-15	1.96039e-14	protein_coding	NA	NE
Rv1947	148.707	-0.519442	0.165227	-3.14381	0.00166762	0.00270606	protein_coding	NA	NE
Rv1960c	76.8439	-0.995493	0.236828	-4.20344	2.62886e-05	5.06342e-05	protein_coding	parD1	NE
Rv1965	38.0532	-0.627986	0.299318	-2.09806	0.0359002	0.0496993	protein_coding	yrbE3B	NE
Rv1966	45.0715	-0.614101	0.275362	-2.23016	0.0257371	0.0362337	protein_coding	mce3A	NE
Rv1969	18.2831	-1.06138	0.429935	-2.4687	0.0135605	0.0199285	protein_coding	mce3D	NE
Rv1978	332.117	-1.03101	0.125062	-8.24393	1.66651e-16	6.69795e-16	protein_coding	NA	NE
Rv1981c	1181.5	-1.31449	0.115472	-11.3836	5.04554e-30	3.58584e-29	protein_coding	nrdF1	GA
Rv1982A	226.752	-1.54827	0.14284	-10.8392	2.24392e-27	1.43603e-26	protein_coding	vapB36	NE
Rv1983	367.466	-0.581107	0.117804	-4.93281	8.10544e-07	1.75633e-06	protein_coding	PE_PGRS35	GA
Rv1984c	638.288	-1.29264	0.101844	-12.6923	6.52157e-37	6.10364e-36	protein_coding	cfp21	GA
Rv1987	821.356	-1.23998	0.105301	-11.7756	5.21428e-32	3.98263e-31	protein_coding	NA	NE
Rv1988	276.026	-1.0436	0.155966	-6.69122	2.21316e-11	6.6545e-11	protein_coding	erm(37)	NE
Rv1990c	197.264	-0.674974	0.150404	-4.48773	7.1987e-06	1.45323e-05	protein_coding	NA	ES
Rv1993c	68.8252	-0.777744	0.243103	-3.19924	0.00137789	0.00226092	protein_coding	NA	NE
Rv1995	23.3888	-1.90074	0.407362	-4.66598	3.07148e-06	6.38477e-06	protein_coding	NA	GA
Rv1998c	159.222	-1.27287	0.159723	-7.96925	1.59635e-15	6.03283e-15	protein_coding	NA	NE
Rv2000	235.641	-0.724844	0.146729	-4.94001	7.81186e-07	1.69548e-06	protein_coding	NA	NE
Rv2001	189.512	-0.979141	0.162581	-6.02248	1.71763e-09	4.58073e-09	protein_coding	NA	NE
Rv2007c	704.103	-1.10154	0.112008	-9.83449	7.99716e-23	4.25129e-22	protein_coding	fdxA	NE
Rv2008c	66.4452	-0.920631	0.238282	-3.86362	0.000111721	0.000203672	protein_coding	NA	NE
Rv2009	564.451	-0.650316	0.150778	-4.31306	1.61007e-05	3.16225e-05	protein_coding	vapB15	NE
Rv2011c	53.7805	-1.27747	0.284656	-4.48775	7.1979e-06	1.45323e-05	protein_coding	NA	NE
Rv2012	66.1081	-2.18142	0.253635	-8.60064	7.9271e-18	3.37664e-17	protein_coding	NA	NE
Rv2021c	490.109	-0.808672	0.114855	-7.04082	1.91106e-12	6.14965e-12	protein_coding	NA	GA
Rv2024c	583.866	-0.941856	0.107496	-8.76176	1.92226e-18	8.50617e-18	protein_coding	NA	NE
Rv2026c	80.5484	-0.940564	0.218242	-4.30974	1.63447e-05	3.20859e-05	protein_coding	NA	NE
Rv2027c	336.426	-1.9063	0.131254	-14.5237	8.57339e-48	1.17869e-46	protein_coding	dosT	NE
Rv2030c	597.633	-1.52093	0.16057	-9.47209	2.74294e-21	1.36872e-20	protein_coding	NA	NE
Rv2031c	878.637	-2.04628	0.139786	-14.6386	1.59224e-48	2.25115e-47	protein_coding	hspX	NE
Rv2032	184.246	-1.65909	0.157193	-10.5545	4.84249e-26	2.9253e-25	protein_coding	acg	NE
Rv2033c	384.849	-1.55864	0.122233	-12.7514	3.06298e-37	2.92156e-36	protein_coding	NA	NE
Rv2034	25.1522	-1.05019	0.372005	-2.82304	0.00475701	0.00739134	protein_coding	NA	NE
Rv2035	102.496	-1.2911	0.207024	-6.23645	4.476e-10	1.24188e-09	protein_coding	NA	NE
Rv2049c	237.382	-1.1781	0.164409	-7.16566	7.74108e-13	2.56343e-12	protein_coding	NA	NE
Rv2054	776.905	-1.58617	0.117615	-13.4861	1.88768e-41	2.07906e-40	protein_coding	NA	GA
Rv2061c	632.216	-0.693116	0.104701	-6.61995	3.59323e-11	1.06753e-10	protein_coding	NA	NE
Rv2062c	1175.34	-0.538608	0.0921532	-5.8447	5.07494e-09	1.30878e-08	protein_coding	cobN	NE
Rv2063	46.0004	-1.31972	0.304406	-4.33538	1.45509e-05	2.872e-05	protein_coding	mazE7	NE
Rv2068c	822.528	-1.41508	0.102466	-13.8103	2.2086e-43	2.58231e-42	protein_coding	blaC	NE
Rv2069	187.776	-1.66069	0.163878	-10.1337	3.91539e-24	2.2049e-23	protein_coding	sigC	NE
Rv2070c	100.235	-0.642698	0.193009	-3.32989	0.000868818	0.00145668	protein_coding	cobK	NE
Rv2071c	76.6514	-0.902346	0.228487	-3.94923	7.84032e-05	0.000144853	protein_coding	cobM	NE
Rv2072c	140.973	-1.13737	0.168866	-6.7353	1.63595e-11	4.97145e-11	protein_coding	cobL	NE
Rv2073c	98.8162	-1.39568	0.204564	-6.82272	8.93331e-12	2.75248e-11	protein_coding	NA	NE
Rv2074	1443.29	-1.06725	0.089978	-11.8613	1.8809e-32	1.44493e-31	protein_coding	NA	NE
Rv2075c	275.152	-1.42498	0.130221	-10.9428	7.19469e-28	4.67948e-27	protein_coding	NA	NE
Rv2078	42.3249	-0.867856	0.299341	-2.89922	0.00374091	0.005879	protein_coding	NA	NE
Rv2080	565.14	-1.00227	0.104521	-9.5892	8.87739e-22	4.54354e-21	protein_coding	lppJ	NE
Rv2083	716.994	-0.839942	0.105267	-7.97914	1.47358e-15	5.57944e-15	protein_coding	NA	NE
Rv2090	97.5934	-1.15056	0.200905	-5.72688	1.02294e-08	2.56507e-08	protein_coding	NA	NE
Rv2113	286.598	-1.25652	0.135424	-9.27843	1.7199e-20	8.30174e-20	protein_coding	NA	GA
Rv2114	430.47	-2.13574	0.118586	-18.01	1.62586e-72	4.50161e-71	protein_coding	NA	GA
Rv2118c	345.081	-0.809323	0.126556	-6.39498	1.60567e-10	4.57273e-10	protein_coding	NA	NE
Rv2119	218.081	-1.252	0.142936	-8.75915	1.96734e-18	8.69597e-18	protein_coding	NA	NE
Rv2120c	363.632	-1.47373	0.122316	-12.0485	1.97432e-33	1.58064e-32	protein_coding	NA	NE
Rv2121c	198.752	-2.18989	0.159155	-13.7595	4.4675e-43	5.19298e-42	protein_coding	hisG	ES
Rv2122c	9.63256	-1.88192	0.624969	-3.01122	0.00260199	0.00414633	protein_coding	hisE	ES
Rv2129c	301.856	-0.871621	0.128738	-6.77051	1.28331e-11	3.92674e-11	protein_coding	NA	NE
Rv2137c	5493.29	-1.36262	0.0804914	-16.9288	2.76089e-64	5.98244e-63	protein_coding	NA	NE
Rv2140c	488.064	-0.998879	0.117043	-8.53433	1.40971e-17	5.95395e-17	protein_coding	TB18.6	NE
Rv2141c	647.119	-1.08173	0.115304	-9.38156	6.50062e-21	3.19187e-20	protein_coding	NA	NE
Rv2142A	160.549	-0.520018	0.159912	-3.25191	0.00114633	0.00190038	protein_coding	parD2	GA
Rv2147c	3699.76	-1.45089	0.102058	-14.2163	7.25918e-46	9.30622e-45	protein_coding	NA	ES
Rv2150c	3345.71	-0.649243	0.0938181	-6.92023	4.50922e-12	1.41339e-11	protein_coding	ftsZ	ES
Rv2155c	720.658	-0.709333	0.12849	-5.52055	3.37947e-08	8.12663e-08	protein_coding	murD	ES
Rv2157c	640.389	-0.751759	0.105497	-7.12585	1.03442e-12	3.38886e-12	protein_coding	murF	ES
Rv2158c	771.11	-0.885484	0.131656	-6.72575	1.74693e-11	5.30062e-11	protein_coding	murE	ES
Rv2159c	1219.62	-2.12922	0.246571	-8.63534	5.85542e-18	2.51028e-17	protein_coding	NA	NE
Rv2160c	575.887	-1.56903	0.130241	-12.0471	2.0084e-33	1.6015e-32	pseudogene	NA	NE
Rv2171	468.709	-2.0812	0.131222	-15.8602	1.19491e-56	2.11737e-55	protein_coding	lppM	NE
Rv2186c	293.684	-1.24309	0.139383	-8.9185	4.72661e-19	2.14391e-18	protein_coding	NA	ES
Rv2187	1721.47	-2.57236	0.0931468	-27.6161	7.12196e-168	8.35155e-166	protein_coding	fadD15	NE
Rv2190c	4271.17	-1.10303	0.0853439	-12.9245	3.27276e-38	3.19816e-37	protein_coding	NA	NE
Rv2192c	447.214	-1.19579	0.124266	-9.62279	6.40696e-22	3.3046e-21	protein_coding	trpD	ES
Rv2193	2392.81	-1.20971	0.118531	-10.2059	1.86644e-24	1.06459e-23	protein_coding	ctaE	GD
Rv2194	2314.22	-0.879679	0.0871727	-10.0912	6.04142e-24	3.39255e-23	protein_coding	qcrC	GD
Rv2195	4898.3	-0.72826	0.0874121	-8.33134	7.99343e-17	3.27542e-16	protein_coding	qcrA	GD
Rv2196	7759.03	-0.675034	0.0827581	-8.15671	3.44288e-16	1.36313e-15	protein_coding	qcrB	GD
Rv2200c	3598.57	-0.686079	0.1064	-6.44812	1.13244e-10	3.25995e-10	protein_coding	ctaC	GD
Rv2201	483.673	-0.503784	0.111168	-4.53171	5.85068e-06	1.19014e-05	protein_coding	asnB	ES
Rv2211c	951.566	-0.507935	0.093082	-5.45685	4.84651e-08	1.1543e-07	protein_coding	gcvT	ES
Rv2213	1406.78	-0.87411	0.0842682	-10.373	3.2919e-25	1.93296e-24	protein_coding	pepB	NE
Rv2214c	1547.75	-1.11209	0.0891203	-12.4785	9.77702e-36	8.66244e-35	protein_coding	ephD	NE
Rv2215	3158.28	-1.23026	0.0782596	-15.7203	1.09822e-55	1.85534e-54	protein_coding	dlaT	NE
Rv2219A	136.589	-0.612246	0.179355	-3.4136	0.000641097	0.00109093	protein_coding	NA	NE
Rv2220	7027.5	-1.78924	0.0986551	-18.1363	1.64743e-73	4.79439e-72	protein_coding	glnA1	ES
Rv2226	696.594	-0.996949	0.0994291	-10.0267	1.16292e-23	6.43072e-23	protein_coding	NA	NE
Rv2229c	320.757	-0.893186	0.122423	-7.29591	2.9665e-13	1.00488e-12	protein_coding	NA	NE
Rv2230c	308.768	-0.667097	0.13355	-4.99512	5.8798e-07	1.28736e-06	protein_coding	NA	NE
Rv2231c	191.863	-0.765547	0.146974	-5.20871	1.9016e-07	4.31759e-07	protein_coding	cobC	NE
Rv2237	264.473	-1.61086	0.133237	-12.0902	1.18978e-33	9.62203e-33	protein_coding	NA	NE
Rv2237A	569.137	-1.22698	0.113606	-10.8003	3.43097e-27	2.17131e-26	protein_coding	NA	NE
Rv2238c	737.652	-0.715325	0.110948	-6.44741	1.13778e-10	3.27296e-10	protein_coding	ahpE	NE
Rv2239c	914.242	-1.18949	0.0996442	-11.9374	7.55726e-33	5.89644e-32	protein_coding	NA	NE
Rv2240c	717.902	-1.56124	0.115141	-13.5594	6.97148e-42	7.74243e-41	protein_coding	NA	NE
Rv2241	3634.44	-0.561017	0.0767989	-7.30501	2.77245e-13	9.43153e-13	protein_coding	aceE	NE
Rv2243	1729.31	-1.30151	0.101052	-12.8797	5.85946e-38	5.67031e-37	protein_coding	fabD	ES
Rv2244	7642.04	-1.4247	0.0903868	-15.7623	5.65586e-56	9.7198e-55	protein_coding	acpM	ES
Rv2245	8929.73	-0.974883	0.0900445	-10.8267	2.57327e-27	1.64154e-26	protein_coding	kasA	ES
Rv2251	310.453	-1.28159	0.152576	-8.39969	4.47668e-17	1.84576e-16	protein_coding	NA	NE
Rv2252	154.966	-0.983102	0.168094	-5.84851	4.95987e-09	1.28159e-08	protein_coding	NA	NE
Rv2253	69.9822	-1.0792	0.234191	-4.60819	4.06181e-06	8.36489e-06	protein_coding	NA	NE
Rv2258c	1895.58	-0.958815	0.0840149	-11.4124	3.62461e-30	2.58984e-29	protein_coding	NA	NE
Rv2259	1286.63	-0.681384	0.0870654	-7.82612	5.03161e-15	1.86614e-14	protein_coding	mscR	NE
Rv2263	218.223	-0.610701	0.144131	-4.23713	2.26398e-05	4.38178e-05	protein_coding	NA	NE
Rv2267c	139.752	-1.13774	0.188169	-6.04637	1.48145e-09	3.9748e-09	protein_coding	NA	NE
Rv2268c	99.9617	-1.6574	0.199275	-8.31717	9.00881e-17	3.67261e-16	protein_coding	cyp128	NE
Rv2271	1410.53	-1.45133	0.120244	-12.0699	1.52371e-33	1.22728e-32	protein_coding	NA	NE
Rv2280	1636.82	-1.56872	0.0843608	-18.5953	3.50488e-77	1.10904e-75	other	NA	NE
Rv2284	487.228	-0.608174	0.116124	-5.2373	1.62943e-07	3.72295e-07	protein_coding	lipM	NE
Rv2286c	171.451	-1.21519	0.157651	-7.70809	1.27713e-14	4.65016e-14	protein_coding	NA	NE
Rv2287	207.144	-1.24821	0.152564	-8.1816	2.80109e-16	1.11345e-15	protein_coding	yjcE	NE
Rv2288	154.535	-1.14719	0.203092	-5.6486	1.61755e-08	4.00571e-08	protein_coding	NA	NE
Rv2289	1286.24	-1.66065	0.106397	-15.6081	6.41356e-55	1.06545e-53	protein_coding	cdh	NE
Rv2293c	103.464	-0.687959	0.18849	-3.64985	0.000262397	0.000463116	protein_coding	NA	NE
Rv2294	461.119	-1.12857	0.118997	-9.48402	2.44674e-21	1.22245e-20	protein_coding	NA	NE
Rv2299c	2796.66	-1.51848	0.104142	-14.5808	3.72075e-48	5.16886e-47	protein_coding	htpG	NE
Rv2300c	101.419	-0.703509	0.197609	-3.5601	0.000370708	0.000645138	protein_coding	NA	NE
Rv2301	763.909	-1.48475	0.0997174	-14.8896	3.84947e-50	5.7268e-49	protein_coding	cut2	NE
Rv2302	586.691	-1.61079	0.111594	-14.4344	3.14322e-47	4.20537e-46	protein_coding	NA	NE
Rv2305	206.565	-1.5257	0.154851	-9.85266	6.67514e-23	3.56222e-22	protein_coding	NA	NE
Rv2306A	69.7993	-0.849764	0.228864	-3.71296	0.00020485	0.000364615	pseudogene	NA	NE
Rv2307D	60.136	-0.622427	0.245826	-2.53198	0.0113419	0.0168167	protein_coding	NA	NE
Rvnt24	98.7514	-1.51799	0.204192	-7.43413	1.05262e-13	3.65892e-13	tRNA	metV	NA
Rv2311	88.5461	-2.76274	0.231785	-11.9194	9.37754e-33	7.25985e-32	protein_coding	NA	NE
Rv2312	62.2403	-1.62843	0.246875	-6.59615	4.2197e-11	1.24992e-10	protein_coding	NA	NE
Rv2316	22.6594	-1.90665	0.4035	-4.72529	2.29783e-06	4.81675e-06	protein_coding	uspA	NE
Rv2317	22.0239	-1.97749	0.413601	-4.78115	1.74295e-06	3.69046e-06	protein_coding	uspB	NE
Rv2318	49.6848	-0.942578	0.274929	-3.42844	0.000607051	0.00103476	protein_coding	uspC	NE
Rv2333c	188.058	-0.85514	0.151842	-5.63178	1.78363e-08	4.40331e-08	protein_coding	stp	NE
Rv2336	396.605	-1.6742	0.123433	-13.5636	6.57896e-42	7.3269e-41	protein_coding	NA	NE
Rv2337c	480.364	-0.858809	0.109369	-7.85237	4.08235e-15	1.5169e-14	protein_coding	NA	NE
Rv2338c	478.626	-1.44719	0.111253	-13.008	1.10157e-38	1.09253e-37	protein_coding	moeW	NE
Rv2340c	171.593	-1.29794	0.176806	-7.34105	2.11932e-13	7.27171e-13	protein_coding	PE_PGRS39	NE
Rv2346c	5848.09	-2.37376	0.0998962	-23.7623	8.2061e-125	5.45296e-123	protein_coding	esxO	GA
Rv2347c	2471.53	-2.71619	0.103027	-26.3638	3.56307e-153	3.55149e-151	protein_coding	esxP	GA
Rv2348c	2210.34	-2.83504	0.0986067	-28.751	8.80338e-182	1.34996e-179	protein_coding	NA	GA
Rv2349c	591.822	-1.86913	0.108125	-17.2868	5.91502e-67	1.40376e-65	protein_coding	plcC	GA
Rv2350c	818.688	-1.84434	0.0971774	-18.9791	2.53885e-80	8.5062e-79	protein_coding	plcB	GA
Rv2351c	420.546	-1.78385	0.122564	-14.5545	5.46983e-48	7.5461e-47	protein_coding	plcA	GA
Rv2352c	292.309	-1.17919	0.517609	-2.27814	0.0227183	0.0323377	protein_coding	PPE38	GA
Rv2357c	841.388	-1.33581	0.098874	-13.5103	1.36056e-41	1.50265e-40	protein_coding	glyS	ES
Rv2358	228.284	-0.592854	0.140648	-4.21517	2.49586e-05	4.81655e-05	protein_coding	smtB	NE
Rv2363	333.983	-1.00821	0.124008	-8.13017	4.28693e-16	1.67898e-15	protein_coding	amiA2	NE
Rv2376c	2575.14	-0.833668	0.128664	-6.47941	9.20821e-11	2.66965e-10	protein_coding	cfp2	Uncertain
Rv2377c	117.606	-0.812363	0.191002	-4.25316	2.10776e-05	4.09334e-05	protein_coding	NA	NE
Rv2381c	228.232	-0.808175	0.147706	-5.47153	4.46177e-08	1.06649e-07	protein_coding	mbtD	NE
Rv2382c	76.3826	-0.979508	0.228715	-4.28266	1.84673e-05	3.6022e-05	protein_coding	mbtC	NE
Rv2383c	166.405	-1.26035	0.172004	-7.32747	2.34546e-13	8.01314e-13	protein_coding	mbtB	NE
Rv2384	51.3391	-1.51752	0.26604	-5.70409	1.16966e-08	2.92013e-08	protein_coding	mbtA	NE
Rv2385	51.3438	-1.74903	0.282225	-6.19727	5.74507e-10	1.58407e-09	protein_coding	mbtJ	NE
Rv2386c	61.5613	-0.625075	0.243808	-2.5638	0.0103533	0.015437	protein_coding	mbtI	GD
Rv2386a	118.986	-2.49668	0.195881	-12.7459	3.28762e-37	3.12833e-36	protein_coding	NA	NA
Rv2387	256.591	-1.09975	0.146575	-7.50297	6.23884e-14	2.19737e-13	protein_coding	NA	NE
Rv2390c	152.627	-1.22333	0.176368	-6.93626	4.0262e-12	1.26597e-11	protein_coding	NA	GA
RVnc0024	74.2778	-0.617976	0.252688	-2.44561	0.0144609	0.0211736	ncRNA	mcr7	NA
Rv2402	679.771	-0.633593	0.105998	-5.97741	2.26709e-09	5.99397e-09	protein_coding	NA	NE
Rv2406c	511.115	-2.60625	0.118097	-22.0688	6.30659e-108	3.49227e-106	protein_coding	NA	NE
Rv2411c	1651.19	-0.534537	0.0956569	-5.58806	2.29616e-08	5.61989e-08	protein_coding	NA	GA
Rv2413c	228.634	-0.5796	0.148142	-3.91247	9.13553e-05	0.000167927	protein_coding	NA	ES
Rv2416c	253.622	-0.745349	0.142483	-5.23116	1.68448e-07	3.84433e-07	protein_coding	eis	NE
Rv2441c	2335.46	-0.771465	0.0909028	-8.4867	2.12585e-17	8.90312e-17	protein_coding	rpmA	GD
Rv2445c	651.08	-0.663852	0.105547	-6.28963	3.18215e-10	8.89708e-10	protein_coding	ndkA	NE
Rv2459	714.757	-1.6487	0.121496	-13.57	6.03405e-42	6.73887e-41	protein_coding	NA	GA
Rv2468c	715.397	-1.55657	0.112639	-13.8192	1.95304e-43	2.29698e-42	protein_coding	NA	NE
Rv2468A	485.818	-1.94437	0.138361	-14.0529	7.39658e-45	9.18697e-44	protein_coding	NA	NE
Rv2469c	158.313	-1.06953	0.163809	-6.52916	6.61395e-11	1.93753e-10	protein_coding	NA	NE
Rv2473	215.62	-0.775839	0.150789	-5.1452	2.67232e-07	6.00593e-07	protein_coding	NA	NE
Rv2484c	1328.05	-0.823368	0.0863546	-9.53473	1.50274e-21	7.5841e-21	protein_coding	NA	NE
Rv2485c	500.272	-5.32086	0.18239	-29.173	4.26963e-187	7.40132e-185	protein_coding	lipQ	NE
Rv2493	159.433	-1.25362	0.165632	-7.56867	3.77054e-14	1.34585e-13	protein_coding	vapB38	Uncertain
Rv2502c	404.458	-0.562087	0.11839	-4.74774	2.057e-06	4.32099e-06	protein_coding	accD1	NE
Rv2503c	212.455	-0.853278	0.152679	-5.58871	2.28768e-08	5.60601e-08	protein_coding	scoB	NE
Rv2504c	306.501	-1.64562	0.143332	-11.4812	1.63979e-30	1.18225e-29	protein_coding	scoA	NE
Rv2505c	120.876	-0.828105	0.184389	-4.49107	7.08665e-06	1.43278e-05	protein_coding	fadD35	NE
Rv2508c	226.432	-1.42285	0.149158	-9.53921	1.43926e-21	7.2729e-21	protein_coding	NA	NE
Rv2509	809.814	-0.621623	0.109193	-5.6929	1.249e-08	3.11235e-08	protein_coding	NA	ES
Rv2510c	332.601	-0.804221	0.131618	-6.11027	9.94619e-10	2.69949e-09	protein_coding	NA	NE
Rv2520c	261.772	-1.96173	0.142047	-13.8104	2.20554e-43	2.58231e-42	protein_coding	NA	Uncertain
Rv2521	601.7	-0.933136	0.107437	-8.68542	3.77336e-18	1.6424e-17	protein_coding	bcp	NE
Rv2522c	366.918	-0.578296	0.126695	-4.56447	5.00747e-06	1.02226e-05	protein_coding	NA	NE
Rv2524c	11428.8	-0.70677	0.102458	-6.89812	5.2695e-12	1.64008e-11	protein_coding	fas	ES
Rv2525c	622.023	-1.87207	0.119763	-15.6315	4.44194e-55	7.41005e-54	protein_coding	NA	NE
Rv2526	62.1191	-2.40692	0.296936	-8.10586	5.23757e-16	2.03729e-15	protein_coding	vapB17	Uncertain
Rv2528c	72.52	-1.83291	0.236955	-7.73526	1.03189e-14	3.76753e-14	protein_coding	mrr	NE
Rv2529	83.0807	-2.08551	0.228803	-9.11489	7.87522e-20	3.6896e-19	protein_coding	NA	NE
Rv2536	705.424	-1.47755	0.102382	-14.4317	3.26954e-47	4.35975e-46	protein_coding	NA	GA
Rv2541	26.6022	-0.868931	0.371247	-2.34058	0.0192541	0.0277233	protein_coding	NA	Uncertain
Rv2547	92.4564	-0.988179	0.203067	-4.86627	1.13722e-06	2.43376e-06	protein_coding	vapB19	NE
Rv2548A	597.131	-0.519566	0.107853	-4.81736	1.45472e-06	3.09496e-06	protein_coding	NA	NE
Rv2550c	166.26	-0.507763	0.183998	-2.75961	0.00578707	0.0088982	protein_coding	vapB20	NE
Rv2557	1013.54	-2.67114	0.121386	-22.0054	2.55549e-107	1.39572e-105	protein_coding	NA	NE
Rv2558	485.166	-1.48652	0.119771	-12.4114	2.26686e-35	1.96905e-34	protein_coding	NA	NE
Rv2560	484.504	-2.80869	0.137032	-20.4967	2.3062e-93	1.05688e-91	protein_coding	NA	NE
Rv2561	197.415	-1.16407	0.152755	-7.62048	2.52725e-14	9.07763e-14	pseudogene	NA	NE
Rv2563	471.258	-2.02524	0.12639	-16.0237	8.72383e-58	1.61776e-56	protein_coding	NA	NE
Rv2564	438.106	-1.60789	0.116031	-13.8574	1.14806e-43	1.36636e-42	protein_coding	glnQ	NE
Rv2566	457.746	-1.1084	0.124586	-8.89667	5.75468e-19	2.59841e-18	protein_coding	NA	NE
Rv2567	1424.04	-0.673795	0.0862258	-7.81431	5.52644e-15	2.04207e-14	protein_coding	NA	NE
Rv2569c	213.994	-0.515913	0.151429	-3.40696	0.000656913	0.00111594	protein_coding	NA	NE
Rv2573	59.0544	-1.6636	0.271552	-6.12628	8.99551e-10	2.4498e-09	protein_coding	NA	NE
Rv2574	455.305	-1.293	0.117705	-10.9851	4.50869e-28	2.95661e-27	protein_coding	NA	NE
Rv2575	384.851	-0.847784	0.12186	-6.95701	3.47569e-12	1.09807e-11	protein_coding	NA	NE
Rv2578c	46.5453	-0.992206	0.286825	-3.45927	0.000541647	0.000930037	protein_coding	NA	NE
Rv2579	406.859	-1.86427	0.126096	-14.7845	1.84314e-49	2.7017e-48	protein_coding	dhaA	NE
Rv2581c	718.279	-0.975805	0.0993466	-9.82223	9.0321e-23	4.79507e-22	protein_coding	NA	ESD
Rv2582	923.721	-1.72028	0.106638	-16.1319	1.52179e-58	2.88922e-57	protein_coding	ppiB	GD
Rv2592c	425.14	-0.817495	0.14135	-5.78348	7.31691e-09	1.85931e-08	protein_coding	ruvB	GD
Rv2593c	167.126	-0.992783	0.171066	-5.80351	6.49405e-09	1.6576e-08	protein_coding	ruvA	GD
Rv2594c	350.841	-1.11616	0.126905	-8.79527	1.427e-18	6.35692e-18	protein_coding	ruvC	GD
Rv2595	237.68	-0.923312	0.137634	-6.70848	1.96663e-11	5.95364e-11	protein_coding	vapB40	Uncertain
Rv2599	121.414	-1.13717	0.195516	-5.81624	6.01853e-09	1.54215e-08	protein_coding	NA	GA
Rv2600	433.886	-1.57997	0.117545	-13.4414	3.45811e-41	3.7982e-40	protein_coding	NA	GA
Rv2601	169.18	-1.19713	0.164097	-7.29524	2.98118e-13	1.009e-12	protein_coding	speE	NE
Rv2606c	1675.23	-0.633476	0.0833139	-7.60349	2.88258e-14	1.03446e-13	protein_coding	snzP	NE
Rv2608	396.137	-0.830753	0.167434	-4.96166	6.98923e-07	1.52107e-06	protein_coding	PPE42	NE
Rv2617c	216.749	-1.26509	0.161051	-7.85524	3.9902e-15	1.48404e-14	protein_coding	NA	GA
Rv2619c	193.09	-0.714762	0.157154	-4.54816	5.41178e-06	1.10367e-05	protein_coding	NA	NE
Rv2622	57.3027	-0.763079	0.247813	-3.07926	0.00207519	0.00333889	protein_coding	NA	NE
Rv2632c	426.237	-3.04027	0.129436	-23.4887	5.32694e-122	3.48172e-120	protein_coding	NA	Uncertain
Rv2633c	1420.07	-4.80928	0.131417	-36.5956	3.3632e-293	2.68182e-290	protein_coding	NA	NE
Rv2634c	105.415	-1.18769	0.213979	-5.55051	2.84839e-08	6.91208e-08	protein_coding	PE_PGRS46	NE
Rv2636	73.7261	-0.892774	0.235403	-3.79254	0.000149114	0.000268769	protein_coding	NA	NE
Rv2637	178.422	-0.614519	0.152889	-4.01939	5.83499e-05	0.000108863	protein_coding	dedA	NE
Rv2638	148.707	-2.0605	0.189153	-10.8933	1.24051e-27	8.00311e-27	protein_coding	NA	NE
Rv2641	219.026	-1.2845	0.144193	-8.90815	5.18902e-19	2.34831e-18	protein_coding	cadI	NE
Rv2642	96.1324	-1.00821	0.210765	-4.78357	1.72206e-06	3.64817e-06	protein_coding	NA	NE
Rvnt32	44.8651	-1.38517	0.298955	-4.63337	3.59763e-06	7.45129e-06	tRNA	glyT	NA
Rv2653c	13.6015	-1.17561	0.521001	-2.25644	0.0240432	0.0340291	protein_coding	NA	NE
Rv2658c	103.69	-1.64051	0.211397	-7.76033	8.47074e-15	3.10412e-14	protein_coding	NA	NE
Rv2659c	159.368	-1.54192	0.167132	-9.22575	2.81586e-20	1.34453e-19	protein_coding	NA	NE
Rv2668	104.371	-2.37348	0.20909	-11.3515	7.29377e-30	5.16523e-29	protein_coding	NA	NE
Rv2670c	103.106	-1.43074	0.200056	-7.15167	8.57312e-13	2.8319e-12	protein_coding	NA	NE
Rv2671	199.238	-1.442	0.147725	-9.76137	1.64915e-22	8.68581e-22	protein_coding	ribD	NE
Rv2673	581.88	-0.514775	0.10136	-5.07867	3.80092e-07	8.4472e-07	protein_coding	aftC	ES
Rv2674	614.462	-0.588536	0.103959	-5.66126	1.50269e-08	3.73052e-08	protein_coding	msrB	GA
Rv2691	311.672	-0.613793	0.123098	-4.98624	6.15668e-07	1.34576e-06	protein_coding	ceoB	NE
Rv2692	359.437	-0.757366	0.121666	-6.22493	4.81761e-10	1.3348e-09	protein_coding	ceoC	NE
Rv2700	363.788	-0.641148	0.125864	-5.09396	3.50665e-07	7.81935e-07	protein_coding	NA	NE
Rv2701c	123.678	-0.710666	0.179021	-3.96972	7.19556e-05	0.00013325	protein_coding	suhB	NE
Rv2702	359.462	-0.673148	0.122306	-5.50381	3.71665e-08	8.9213e-08	protein_coding	ppgK	NE
Rv2713	705.368	-1.08805	0.111004	-9.80193	1.1046e-22	5.85644e-22	protein_coding	sthA	GA
Rv2719c	264.912	-1.20898	0.137219	-8.81056	1.24525e-18	5.55969e-18	protein_coding	NA	NE
Rv2720	1442.88	-0.725326	0.104876	-6.91605	4.64397e-12	1.45448e-11	protein_coding	lexA	GD
Rv2721c	3312.79	-2.14452	0.0869326	-24.6687	2.31701e-134	1.84759e-132	protein_coding	NA	NE
Rv2731	505.353	-1.35079	0.115524	-11.6928	1.38809e-31	1.04028e-30	protein_coding	NA	NE
Rv2736c	361.29	-0.659972	0.135346	-4.87618	1.0816e-06	2.31972e-06	protein_coding	recX	NE
Rv2737c	4274.01	-0.575306	0.0918304	-6.26488	3.73122e-10	1.03958e-09	protein_coding	recA	NE
Rv2739c	257.663	-1.05625	0.158629	-6.65862	2.76408e-11	8.27977e-11	protein_coding	NA	NE
Rv2740	351.959	-1.2342	0.127718	-9.66347	4.31e-22	2.24334e-21	protein_coding	ephG	NE
Rv2746c	375.302	-1.57327	0.12435	-12.652	1.091e-36	1.00458e-35	protein_coding	pgsA3	ES
Rv2747	158.172	-1.49602	0.163471	-9.15158	5.61081e-20	2.65051e-19	protein_coding	argA	ES
Rv2748c	3284.91	-0.706393	0.0847518	-8.33485	7.75994e-17	3.18301e-16	protein_coding	ftsK	ES
Rv2754c	96.5235	-0.748663	0.201754	-3.71076	0.000206634	0.000367462	protein_coding	thyX	ES
Rv2760c	33.1383	-1.84625	0.340798	-5.41743	6.04607e-08	1.4306e-07	protein_coding	vapB42	NE
Rv2770c	221.586	-0.723588	0.144993	-4.99049	6.02248e-07	1.31715e-06	protein_coding	PPE44	NE
Rv2771c	294.271	-1.36582	0.138506	-9.86109	6.13789e-23	3.28098e-22	protein_coding	NA	NE
Rv2772c	203.469	-0.780641	0.147995	-5.27478	1.32916e-07	3.06145e-07	protein_coding	NA	NE
Rv2773c	661.272	-1.87235	0.109207	-17.1449	6.85606e-66	1.57098e-64	protein_coding	dapB	ES
Rv2775	306.65	-0.602804	0.126002	-4.78408	1.71776e-06	3.64099e-06	protein_coding	NA	GA
Rv2778c	776.523	-0.78215	0.103336	-7.56896	3.76216e-14	1.34406e-13	protein_coding	NA	NE
Rv2780	895.836	-1.30553	0.105591	-12.364	4.09321e-35	3.52476e-34	protein_coding	ald	NE
Rv2797c	190.562	-0.689858	0.168737	-4.08836	4.34428e-05	8.22833e-05	protein_coding	NA	NE
Rv2798c	199.581	-0.60071	0.145694	-4.12311	3.73797e-05	7.11374e-05	protein_coding	NA	NE
Rv2799	271.227	-1.62484	0.134381	-12.0913	1.17427e-33	9.51585e-33	protein_coding	NA	NE
Rv2803	126.247	-1.60224	0.209911	-7.63293	2.29477e-14	8.27237e-14	protein_coding	NA	NE
Rv2819c	415.567	-0.784124	0.136422	-5.74778	9.04252e-09	2.28036e-08	protein_coding	NA	NE
Rv2820c	256.418	-0.85195	0.141492	-6.02118	1.73152e-09	4.61161e-09	protein_coding	NA	NE
Rv2821c	383.67	-1.27723	0.127859	-9.98937	1.69652e-23	9.31682e-23	protein_coding	NA	NE
Rv2822c	217.669	-1.65812	0.163306	-10.1535	3.19847e-24	1.80959e-23	protein_coding	NA	NE
Rv2823c	319.771	-0.83934	0.138812	-6.04659	1.47941e-09	3.972e-09	protein_coding	NA	NE
Rv2824c	129.719	-0.765033	0.188044	-4.06837	4.73423e-05	8.91189e-05	protein_coding	NA	NE
Rv2829c	189.316	-0.631062	0.181235	-3.48201	0.000497661	0.000856354	protein_coding	vapC22	NE
Rv2830c	145.643	-1.10285	0.171628	-6.4258	1.31175e-10	3.75984e-10	protein_coding	vapB22	Uncertain
Rv2831	345.574	-0.788945	0.135414	-5.82615	5.67201e-09	1.45805e-08	protein_coding	echA16	NE
Rv2843	176.638	-1.17599	0.153133	-7.67951	1.59704e-14	5.78328e-14	protein_coding	NA	NE
Rv2844	532	-1.13915	0.112194	-10.1534	3.1998e-24	1.80959e-23	protein_coding	NA	NE
Rv2845c	840.484	-0.940472	0.0983149	-9.56592	1.11212e-21	5.66288e-21	protein_coding	proS	ES
Rv2846c	2319.48	-0.902224	0.0835469	-10.799	3.47913e-27	2.1983e-26	protein_coding	efpA	ES
Rv2853	171.839	-1.22904	0.161988	-7.58726	3.26732e-14	1.16937e-13	protein_coding	PE_PGRS48	NE
Rv2854	216.299	-0.688257	0.143426	-4.79869	1.59707e-06	3.39238e-06	protein_coding	NA	NE
Rv2855	580.048	-0.810088	0.126621	-6.39774	1.57695e-10	4.49734e-10	protein_coding	mtr	NE
Rv2864c	895.882	-2.20877	0.112336	-19.6621	4.55728e-86	1.7471e-84	protein_coding	NA	NE
Rv2865	196.972	-0.998847	0.162087	-6.16241	7.16464e-10	1.96326e-09	protein_coding	relF	NE
Rv2872	85.3418	-0.515258	0.206199	-2.49884	0.01246	0.0183924	protein_coding	vapC43	NE
Rv2876	269.209	-0.661409	0.146325	-4.52015	6.17965e-06	1.25513e-05	protein_coding	NA	NE
Rv2882c	1419.43	-0.888612	0.104805	-8.47869	2.27734e-17	9.52755e-17	protein_coding	frr	ES
Rv2885c	646.761	-0.555889	0.118144	-4.70517	2.5365e-06	5.29479e-06	protein_coding	NA	NE
Rv2889c	1780.62	-0.561939	0.0947951	-5.92793	3.06777e-09	8.02045e-09	protein_coding	tsf	ES
Rv2890c	2749.37	-0.801374	0.109798	-7.29862	2.90731e-13	9.85752e-13	protein_coding	rpsB	ES
Rv2894c	294.416	-0.723163	0.133978	-5.39764	6.75227e-08	1.58641e-07	protein_coding	xerC	NE
Rv2909c	1849.77	-0.639006	0.105115	-6.07909	1.20864e-09	3.25818e-09	protein_coding	rpsP	GD
Rv2911	333.739	-1.61517	0.131371	-12.2947	9.67465e-35	8.22448e-34	protein_coding	dacB2	NE
Rv2923c	163.671	-0.960614	0.170428	-5.63648	1.73563e-08	4.28747e-08	protein_coding	NA	NE
Rv2927c	3091.23	-1.67095	0.0977278	-17.098	1.53646e-65	3.48061e-64	protein_coding	NA	ES
Rv2928	1104.45	-1.04985	0.0936744	-11.2075	3.74815e-29	2.58098e-28	protein_coding	tesA	NE
Rv2944	63.6959	-0.801929	0.242254	-3.31028	0.000932028	0.00155742	protein_coding	NA	NE
Rv2951c	2428.29	-0.716523	0.0981725	-7.29861	2.90756e-13	9.85752e-13	protein_coding	NA	NE
Rv2952	1358.18	-1.04915	0.0894232	-11.7324	8.69289e-32	6.56412e-31	protein_coding	NA	NE
Rv2955c	288.976	-0.560835	0.133691	-4.195	2.72872e-05	5.24056e-05	protein_coding	NA	NE
Rv2956	935.345	-1.003	0.102955	-9.74216	1.99264e-22	1.04673e-21	protein_coding	NA	NE
Rv2980	83.0099	-1.0909	0.215267	-5.06767	4.02711e-07	8.93493e-07	protein_coding	NA	NE
Rv2981c	709.315	-0.558463	0.0977714	-5.71193	1.11701e-08	2.79217e-08	protein_coding	ddlA	ES
Rv2982c	520.859	-0.6373	0.106705	-5.97255	2.3357e-09	6.16309e-09	protein_coding	gpdA2	NE
Rv2984	1734	-0.673648	0.0975021	-6.90906	4.87859e-12	1.52317e-11	protein_coding	ppk1	GD
Rv2986c	10623.7	-1.86623	0.0981685	-19.0105	1.39707e-80	4.72045e-79	protein_coding	hupB	GD
Rv2991	224.754	-0.650079	0.154674	-4.20291	2.63505e-05	5.07289e-05	protein_coding	NA	NE
Rv2995c	860.212	-0.505996	0.119065	-4.24975	2.14006e-05	4.15204e-05	protein_coding	leuB	ES
Rv2996c	1287.53	-0.93167	0.0909074	-10.2486	1.20122e-24	6.93092e-24	protein_coding	serA1	ES
Rv2999	186.113	-0.63873	0.152399	-4.19118	2.77508e-05	5.32446e-05	protein_coding	lppY	NE
Rv3005c	2518.71	-1.02253	0.0790085	-12.942	2.60793e-38	2.56104e-37	protein_coding	NA	NE
Rv3011c	416.335	-0.828827	0.128513	-6.44938	1.12306e-10	3.23528e-10	protein_coding	gatA	ES
Rv3028c	2942.61	-0.666839	0.0842422	-7.91574	2.45783e-15	9.20993e-15	protein_coding	fixB	ES
Rv3029c	5412.43	-1.13478	0.0824928	-13.7562	4.6769e-43	5.38925e-42	protein_coding	fixA	GD
Rv3030	612.791	-1.26567	0.109027	-11.6088	3.71583e-31	2.72335e-30	protein_coding	NA	ES
Rv3031	517.291	-0.545246	0.105585	-5.16404	2.41681e-07	5.45012e-07	protein_coding	NA	ES
Rv3032	477.314	-0.586678	0.114304	-5.13263	2.85722e-07	6.41066e-07	protein_coding	NA	GD
Rv3033	79.1177	-1.55435	0.23434	-6.63287	3.29221e-11	9.80286e-11	protein_coding	NA	NE
Rv3039c	237.349	-0.703719	0.142095	-4.95247	7.32786e-07	1.5913e-06	protein_coding	echA17	ES
Rv3040c	290.918	-0.684855	0.126898	-5.39689	6.78059e-08	1.59212e-07	protein_coding	NA	NE
Rv3043c	2902.88	-0.815293	0.0871772	-9.35214	8.58933e-21	4.20192e-20	protein_coding	ctaD	ES
Rv3046c	183.763	-1.08043	0.149732	-7.21577	5.36285e-13	1.78777e-12	protein_coding	NA	NE
Rv3057c	407.002	-0.783506	0.113464	-6.9053	5.00977e-12	1.56291e-11	protein_coding	NA	GA
Rv3058c	554.262	-2.26184	0.110166	-20.5313	1.13202e-93	5.30982e-92	protein_coding	NA	GA
Rv3059	673.208	-1.67549	0.10401	-16.1089	2.21078e-58	4.17743e-57	protein_coding	cyp136	GA
Rv3068c	337.37	-0.787654	0.121007	-6.50918	7.55618e-11	2.20545e-10	protein_coding	pgmA	NE
Rv3075c	1855.32	-0.773906	0.0833618	-9.2837	1.63686e-20	7.91051e-20	protein_coding	NA	NE
Rv3076	169.553	-1.33824	0.173215	-7.72592	1.1105e-14	4.04714e-14	protein_coding	NA	NE
Rv3077	609.235	-1.50526	0.108243	-13.9063	5.80098e-44	6.96642e-43	protein_coding	NA	NE
Rv3079c	93.8759	-1.00354	0.216572	-4.63377	3.59064e-06	7.44068e-06	protein_coding	NA	NE
Rv3080c	250.326	-0.847588	0.137638	-6.15808	7.36312e-10	2.0135e-09	protein_coding	pknK	NE
Rv3084	116.921	-1.6828	0.656175	-2.56457	0.0103304	0.0154087	protein_coding	lipR	NE
Rv3085	118.346	-1.88643	0.798226	-2.36327	0.0181143	0.0262053	protein_coding	NA	NE
Rv3086	324.686	-0.971399	0.391593	-2.48064	0.0131149	0.0193091	protein_coding	adhD	NE
Rv3087	170.597	-1.22256	0.365829	-3.34188	0.000832124	0.0013975	protein_coding	NA	NE
Rv3088	251.737	-1.68777	0.420721	-4.01161	6.03053e-05	0.000112301	protein_coding	tgs4	NE
Rv3089	289.175	-1.0068	0.319196	-3.15417	0.00160953	0.00261819	protein_coding	fadD13	NE
Rv3090	162.987	-2.15352	0.178484	-12.0656	1.60466e-33	1.28988e-32	protein_coding	NA	NE
Rv3091	367.515	-0.777799	0.131231	-5.92694	3.08633e-09	8.0637e-09	protein_coding	NA	NE
Rv3094c	809.169	-0.515364	0.104354	-4.93862	7.86762e-07	1.70665e-06	protein_coding	NA	NE
Rv3099c	1155.62	-1.4512	0.102134	-14.2089	8.0738e-46	1.03174e-44	protein_coding	NA	NE
Rv3108	14.3515	-3.02011	0.597032	-5.05853	4.22491e-07	9.35299e-07	protein_coding	NA	NE
Rv3109	110.467	-2.63149	0.214755	-12.2534	1.61055e-34	1.36043e-33	protein_coding	moaA1	NE
Rv3110	47.0293	-1.98008	0.299311	-6.61546	3.70405e-11	1.09963e-10	protein_coding	moaB1	NE
Rv3111	47.3423	-2.10794	0.289206	-7.28871	3.12939e-13	1.05515e-12	protein_coding	moaC1	NE
Rv3112	57.007	-2.2585	0.289221	-7.80888	5.76975e-15	2.12803e-14	protein_coding	moaD1	NE
Rv3113	49.4012	-1.36946	0.292066	-4.68888	2.74705e-06	5.72529e-06	protein_coding	NA	NE
Rv3118	36.8342	-1.247	0.340847	-3.65854	0.00025366	0.000448489	protein_coding	NA	GA
Rv3119	774.005	-0.582061	0.105413	-5.52172	3.35705e-08	8.07759e-08	protein_coding	moaE1	GA
Rv3125c	70.4044	-1.14853	0.229822	-4.99748	5.80853e-07	1.27245e-06	protein_coding	PPE49	NE
Rv3127	668.803	-1.58754	0.106522	-14.9035	3.12879e-50	4.67209e-49	protein_coding	NA	NE
Rv3134c	594.125	-1.17395	0.110491	-10.6249	2.28263e-26	1.39798e-25	protein_coding	NA	NE
Rv3136A	111.272	-0.51598	0.184799	-2.79212	0.00523644	0.00809212	protein_coding	NA	NE
Rv3142c	889.872	-0.969248	0.0990118	-9.78921	1.25265e-22	6.62376e-22	protein_coding	NA	NE
Rv3143	93.8909	-1.30381	0.227577	-5.72911	1.0096e-08	2.53321e-08	protein_coding	NA	NE
Rv3144c	1600.27	-1.51008	0.0989085	-15.2674	1.26007e-52	2.03397e-51	protein_coding	PPE52	NE
Rv3145	552.345	-3.20399	0.121918	-26.28	3.2485e-152	3.15896e-150	protein_coding	nuoA	NE
Rv3146	572.725	-3.22614	0.117988	-27.343	1.30698e-164	1.48883e-162	protein_coding	nuoB	NE
Rv3147	744.91	-3.39126	0.109073	-31.0915	3.13513e-212	6.24988e-210	protein_coding	nuoC	NE
Rv3148	1560.19	-2.9989	0.0940562	-31.8841	4.43611e-223	1.10542e-220	protein_coding	nuoD	NE
Rv3149	700.52	-3.18914	0.117348	-27.1767	1.22419e-162	1.2515e-160	protein_coding	nuoE	NE
Rv3150	1708.58	-3.04759	0.0881113	-34.5879	3.84052e-262	1.39201e-259	protein_coding	nuoF	NE
Rv3151	2852.93	-2.20879	0.0884799	-24.9637	1.51566e-137	1.23325e-135	protein_coding	nuoG	NE
Rv3152	1597.76	-1.96296	0.10287	-19.082	3.56076e-81	1.22386e-79	protein_coding	nuoH	NE
Rv3153	1428.9	-2.10007	0.0922935	-22.7543	1.30212e-114	7.63465e-113	protein_coding	nuoI	NE
Rv3154	761.922	-1.7047	0.113075	-15.0757	2.33883e-51	3.62836e-50	protein_coding	nuoJ	NE
Rv3155	373.293	-2.54922	0.135877	-18.7612	1.56834e-78	5.12538e-77	protein_coding	nuoK	NE
Rv3156	3112.69	-1.46382	0.0872523	-16.7769	3.60345e-63	7.60156e-62	protein_coding	nuoL	NE
Rv3157	1917.74	-1.44037	0.0884024	-16.2933	1.10087e-59	2.15156e-58	protein_coding	nuoM	NE
Rv3158	2220.26	-1.76868	0.0874563	-20.2236	6.06515e-91	2.62845e-89	protein_coding	nuoN	NE
Rv3168	180.975	-4.27094	0.218644	-19.5338	5.66889e-85	2.09276e-83	protein_coding	NA	NE
Rv3169	290.351	-3.55024	0.169571	-20.9366	2.48499e-97	1.23846e-95	protein_coding	NA	NE
Rv3179	196.545	-1.382	0.159054	-8.6889	3.65968e-18	1.59466e-17	protein_coding	NA	NE
Rv3190A	952.289	-1.17679	0.110729	-10.6276	2.21667e-26	1.35967e-25	protein_coding	NA	NE
Rv3194c	940.703	-0.932492	0.0999275	-9.33169	1.04195e-20	5.05997e-20	protein_coding	NA	NE
Rv3196A	493.219	-1.3268	0.133436	-9.94334	2.69621e-23	1.46655e-22	protein_coding	NA	NE
Rv3198A	316.348	-1.55368	0.140795	-11.035	2.5892e-28	1.72053e-27	protein_coding	NA	NE
Rv3208	503.914	-0.753087	0.105492	-7.13881	9.41403e-13	3.09684e-12	protein_coding	NA	NE
Rv3208A	636.217	-1.23664	0.115774	-10.6815	1.24255e-26	7.64513e-26	protein_coding	TB9.4	NE
Rv3213c	2927.83	-1.90359	0.085953	-22.1469	1.11706e-108	6.27287e-107	protein_coding	NA	NE
Rv3214	495.492	-0.866838	0.111732	-7.75818	8.61575e-15	3.15436e-14	protein_coding	gpm2	NE
Rv3221c	484.817	-0.536498	0.112529	-4.76764	1.86396e-06	3.92999e-06	protein_coding	TB7.3	Uncertain
Rv3224	2704.35	-1.79541	0.0860388	-20.8675	1.05726e-96	5.14059e-95	protein_coding	NA	NE
Rv3229c	690.082	-1.47898	0.152982	-9.6677	4.13582e-22	2.15549e-21	protein_coding	desA3	NE
Rv3231c	196.593	-0.749261	0.149386	-5.01561	5.28665e-07	1.16452e-06	protein_coding	NA	GA
Rv3232c	558.906	-0.563965	0.111222	-5.07063	3.96511e-07	8.8068e-07	protein_coding	ppk2	GA
Rv3237c	249.139	-0.887156	0.159979	-5.54547	2.93162e-08	7.09393e-08	protein_coding	NA	NE
Rv3246c	6183.06	-1.11632	0.0790773	-14.1169	2.98974e-45	3.78415e-44	protein_coding	mtrA	ES
Rv3253c	222.695	-0.738773	0.139233	-5.306	1.12055e-07	2.59445e-07	protein_coding	NA	NE
Rv3258c	873.205	-1.24461	0.130944	-9.50489	2.00256e-21	1.00557e-20	protein_coding	NA	NE
Rv3259	92.0051	-1.19197	0.206557	-5.77068	7.89524e-09	2.00116e-08	protein_coding	NA	NE
Rv3260c	2251.64	-1.04998	0.0864679	-12.143	6.2484e-34	5.13657e-33	protein_coding	whiB2	ES
Rv3262	464.828	-0.548304	0.115168	-4.76091	1.92726e-06	4.05487e-06	protein_coding	fbiB	NE
Rv3265c	525.022	-0.544394	0.108897	-4.99919	5.75726e-07	1.2633e-06	protein_coding	wbbL1	ES
Rv3269	445.632	-1.34411	0.158838	-8.46214	2.62521e-17	1.0937e-16	protein_coding	NA	NE
Rv3272	981.311	-0.584495	0.0927915	-6.29902	2.99542e-10	8.38797e-10	protein_coding	NA	NE
Rv3273	3421.13	-0.656241	0.0910827	-7.20489	5.80888e-13	1.93161e-12	protein_coding	NA	NE
Rv3274c	2583.47	-1.34374	0.09194	-14.6154	2.24097e-48	3.135e-47	protein_coding	fadE25	NE
Rv3275c	387.967	-0.550339	0.148219	-3.71301	0.000204808	0.000364615	protein_coding	purE	GD
Rv3278c	214.606	-0.674236	0.145752	-4.6259	3.72976e-06	7.70495e-06	protein_coding	NA	GA
Rv3288c	220.84	-0.711771	0.1455	-4.89189	9.98722e-07	2.14774e-06	protein_coding	usfY	GA
Rv3291c	84.2641	-1.92685	0.23757	-8.11065	5.03503e-16	1.96233e-15	protein_coding	lrpA	NE
Rv3292	508.683	-1.51639	0.114709	-13.2194	6.77661e-40	7.18573e-39	protein_coding	NA	NE
Rv3293	473.43	-1.08153	0.1106	-9.77875	1.38918e-22	7.33597e-22	protein_coding	pcd	NE
Rv3295	1279.41	-2.56241	0.0937222	-27.3405	1.39976e-164	1.55024e-162	protein_coding	NA	GA
Rv3299c	1636.44	-0.545493	0.0879362	-6.20328	5.52972e-10	1.5268e-09	protein_coding	atsB	NE
Rv3300c	333.064	-0.669454	0.129708	-5.16122	2.45343e-07	5.52646e-07	protein_coding	NA	NE
Rv3303c	592.953	-0.997325	0.117308	-8.5018	1.86678e-17	7.84285e-17	protein_coding	lpdA	NE
Rv3306c	619.81	-0.69726	0.101138	-6.89412	5.42006e-12	1.68563e-11	protein_coding	amiB1	NE
Rv3310	651.981	-1.35694	0.106741	-12.7124	5.04383e-37	4.74286e-36	protein_coding	sapM	NE
Rv3311	1090.22	-1.34195	0.0880262	-15.2449	1.78096e-52	2.84027e-51	protein_coding	NA	NE
Rv3312A	568.009	-1.46962	0.161908	-9.07689	1.11719e-19	5.20353e-19	protein_coding	NA	NE
Rv3313c	316.656	-0.906534	0.130936	-6.9235	4.4062e-12	1.38218e-11	protein_coding	add	NE
Rv3314c	217.222	-1.18755	0.157955	-7.51829	5.54952e-14	1.96675e-13	protein_coding	deoA	NE
Rv3315c	72.6855	-1.28336	0.253842	-5.05573	4.28756e-07	9.48641e-07	protein_coding	cdd	NE
Rv3316	230.486	-1.44728	0.159747	-9.05983	1.30653e-19	6.05712e-19	protein_coding	sdhC	NE
Rv3317	217.828	-1.22974	0.150749	-8.15751	3.41993e-16	1.35539e-15	protein_coding	sdhD	NE
Rv3318	959.983	-1.21871	0.0936441	-13.0143	1.01439e-38	1.0111e-37	protein_coding	sdhA	NE
Rv3319	498.148	-0.708778	0.110807	-6.39652	1.58953e-10	4.52999e-10	protein_coding	sdhB	NE
Rv3324c	32.8838	-0.870872	0.33048	-2.63517	0.00840947	0.0126906	protein_coding	moaC3	NE
Rv3329	551.203	-0.667985	0.107597	-6.2082	5.3594e-10	1.48182e-09	protein_coding	NA	NE
Rv3330	486.434	-1.27499	0.137879	-9.24712	2.30612e-20	1.10644e-19	protein_coding	dacB1	NE
Rv3331	429.546	-2.33277	0.138313	-16.8658	8.02585e-64	1.72968e-62	protein_coding	sugI	NE
Rv3332	178.847	-2.33398	0.189315	-12.3285	6.35978e-35	5.42964e-34	protein_coding	nagA	NE
Rv3334	239.545	-0.876058	0.150119	-5.83575	5.35503e-09	1.37834e-08	protein_coding	NA	NE
Rv3336c	937.483	-0.69285	0.0975775	-7.10051	1.24301e-12	4.05222e-12	protein_coding	trpS	ES
Rv3354	101.123	-4.52197	0.308007	-14.6814	8.48504e-49	1.2169e-47	protein_coding	NA	GA
Rv3356c	510.006	-0.8398	0.112909	-7.43783	1.02356e-13	3.56412e-13	protein_coding	folD	ES
Rv3357	51.8519	-0.594708	0.271841	-2.1877	0.0286915	0.0401097	protein_coding	relJ	NE
Rv3359	60.17	-0.621376	0.241707	-2.57078	0.010147	0.0151464	protein_coding	NA	NE
Rv3360	66.8704	-1.1127	0.23558	-4.72325	2.321e-06	4.8602e-06	protein_coding	NA	NE
Rv3369	242.89	-0.516228	0.147387	-3.50254	0.000460846	0.000797134	protein_coding	NA	NE
Rv3372	210.643	-1.15597	0.154009	-7.50586	6.10246e-14	2.15314e-13	protein_coding	otsB2	ES
Rv3374	51.7846	-0.570995	0.25833	-2.21034	0.0270818	0.0379927	pseudogene	NA	NE
Rv3378c	360.497	-1.09453	0.12366	-8.85113	8.66361e-19	3.89423e-18	protein_coding	NA	NE
Rv3385c	196.009	-1.01775	0.168497	-6.04017	1.53952e-09	4.11951e-09	protein_coding	vapB46	NE
Rv3388	28.6577	-1.5181	0.385452	-3.93849	8.19955e-05	0.00015128	protein_coding	PE_PGRS52	NE
Rv3389c	1340.85	-0.750335	0.102803	-7.29879	2.9036e-13	9.85752e-13	protein_coding	htdY	NE
Rv3390	451.301	-3.4101	0.138644	-24.5962	1.38764e-133	1.06395e-131	protein_coding	lpqD	GA
Rv3392c	245.947	-0.534177	0.165599	-3.22572	0.00125654	0.00207189	protein_coding	cmaA1	NE
Rv3398c	55.0482	-0.877366	0.272897	-3.21501	0.00130442	0.00214817	protein_coding	idsA1	NE
Rv3399	176.72	-0.920787	0.159521	-5.77221	7.82369e-09	1.98429e-08	protein_coding	NA	NE
Rv3401	1529.91	-0.511945	0.0886865	-5.77252	7.80941e-09	1.98193e-08	protein_coding	NA	NE
Rv3407	5140.63	-1.20732	0.0848961	-14.2212	6.76777e-46	8.70422e-45	protein_coding	vapB47	GA
Rv3413c	918.298	-1.88343	0.11712	-16.0811	3.4619e-58	6.51066e-57	protein_coding	NA	NE
Rv3414c	976.295	-1.42963	0.100431	-14.235	5.55771e-46	7.19435e-45	protein_coding	sigD	NE
Rv3417c	5732.82	-1.38009	0.0934659	-14.7657	2.43801e-49	3.56056e-48	protein_coding	groEL1	NE
Rv3418c	10840.3	-1.68802	0.0804764	-20.9753	1.10266e-97	5.6363e-96	protein_coding	groES	ES
Rv3430a	52.4766	-0.839659	0.275803	-3.04441	0.00233135	0.00373447	protein_coding	NA	NA
Rv3442c	1478.55	-0.549038	0.0927407	-5.92014	3.21672e-09	8.3824e-09	protein_coding	rpsI	ES
Rv3443c	1332.2	-0.561638	0.095618	-5.87377	4.25999e-09	1.10577e-08	protein_coding	rplM	ES
Rv3462c	4171.89	-0.624411	0.107427	-5.81243	6.15708e-09	1.57664e-08	protein_coding	infA	GD
Rv3464	1444.5	-0.716421	0.089573	-7.99818	1.26271e-15	4.80386e-15	protein_coding	rmlB	ES
Rv3472	83.9428	-1.62639	0.217389	-7.48146	7.35022e-14	2.57516e-13	protein_coding	NA	NE
Rv3476c	427.371	-3.05234	0.126138	-24.1984	2.31158e-129	1.67568e-127	other	kgtP	NE
Rv3477	4610.97	-4.79496	0.108169	-44.3286	0	0	protein_coding	PE31	NE
Rv3478	6562.81	-3.97993	0.101764	-39.1093	0	0	protein_coding	PPE60	NE
Rv3479	1465.34	-2.11565	0.0870941	-24.2915	2.41032e-130	1.77962e-128	protein_coding	NA	NE
Rv3480c	923.647	-1.23597	0.0941411	-13.1289	2.24919e-39	2.33529e-38	protein_coding	NA	NE
Rv3486	105.018	-1.00083	0.192114	-5.2096	1.89249e-07	4.29936e-07	protein_coding	NA	GA
Rv3487c	3004.12	-0.958114	0.096254	-9.95402	2.42205e-23	1.32465e-22	protein_coding	lipF	GA
Rv3491	776.943	-0.878681	0.110587	-7.94562	1.9322e-15	7.28136e-15	protein_coding	NA	NE
Rv3493c	366.495	-0.590991	0.118234	-4.99847	5.77868e-07	1.26731e-06	protein_coding	NA	NE
Rv3494c	894.545	-0.6207	0.104342	-5.94868	2.70306e-09	7.09485e-09	protein_coding	mce4F	NE
Rv3496c	959.458	-0.620308	0.114745	-5.40598	6.44548e-08	1.51791e-07	protein_coding	mce4D	NE
Rv3497c	568.532	-0.951838	0.110427	-8.6196	6.71894e-18	2.87121e-17	protein_coding	mce4C	NE
Rv3498c	556.613	-0.803355	0.115448	-6.95857	3.43743e-12	1.08684e-11	protein_coding	mce4B	NE
Rv3499c	699.989	-0.845923	0.099925	-8.46558	2.54882e-17	1.06298e-16	protein_coding	mce4A	NE
Rv3500c	394.612	-1.5347	0.127389	-12.0473	2.0032e-33	1.60055e-32	protein_coding	yrbE4B	GA
Rv3501c	178.22	-0.863589	0.155023	-5.5707	2.53713e-08	6.18688e-08	protein_coding	yrbE4A	NE
Rv3502c	193.014	-0.507174	0.149886	-3.38373	0.000715078	0.00121165	protein_coding	NA	NE
Rv3503c	133.246	-1.19755	0.197708	-6.05719	1.38521e-09	3.72409e-09	protein_coding	fdxD	NE
Rv3504	84.9791	-0.712947	0.221954	-3.21214	0.0013175	0.00216881	protein_coding	fadE26	NE
Rv3508	133.274	-1.16212	0.176934	-6.5681	5.09602e-11	1.50137e-10	protein_coding	PE_PGRS54	NE
Rv3509c	920.58	-1.81474	0.105119	-17.2636	8.84258e-67	2.08612e-65	protein_coding	ilvX	NE
Rv3510c	236.779	-0.787515	0.14358	-5.48485	4.1382e-08	9.92117e-08	protein_coding	NA	NE
Rv3511	96.9963	-1.81527	0.22702	-7.99611	1.28412e-15	4.87247e-15	protein_coding	PE_PGRS55	NE
Rv3515c	230.171	-1.04403	0.153031	-6.82236	8.95557e-12	2.75721e-11	protein_coding	fadD19	NE
Rv3516	103.286	-1.13887	0.202372	-5.62761	1.82724e-08	4.50539e-08	protein_coding	echA19	NE
Rv3521	167.805	-0.559831	0.177726	-3.14997	0.00163289	0.00265079	protein_coding	NA	NE
Rv3526	563.177	-0.663003	0.127386	-5.2047	1.94314e-07	4.40439e-07	protein_coding	kshA	NE
Rv3528c	1060.12	-2.07321	0.10444	-19.8507	1.08704e-87	4.42246e-86	protein_coding	NA	NE
Rv3529c	57.2221	-1.17152	0.259261	-4.51868	6.2225e-06	1.26319e-05	protein_coding	NA	NE
Rv3531c	92.3556	-0.89432	0.202491	-4.41658	1.00273e-05	2.00394e-05	protein_coding	NA	NE
Rv3537	260.764	-0.829462	0.132941	-6.23934	4.39423e-10	1.22004e-09	protein_coding	kstD	NE
Rv3539	58.6221	-1.05468	0.271536	-3.88414	0.000102694	0.000187644	protein_coding	PPE63	NE
Rv3545c	223.286	-1.46867	0.1537	-9.55543	1.23071e-21	6.25073e-21	protein_coding	cyp125	NE
Rv3546	188.842	-0.804786	0.153994	-5.2261	1.73123e-07	3.94876e-07	protein_coding	fadA5	NE
Rv3547	448.507	-1.12063	0.114348	-9.80016	1.1241e-22	5.95189e-22	protein_coding	ddn	NE
Rv3549c	148.828	-0.581719	0.170541	-3.41102	0.000647195	0.00110084	protein_coding	NA	NE
Rv3550	63.0329	-0.619509	0.259258	-2.38955	0.0168693	0.0244573	protein_coding	echA20	NE
Rv3553	73.906	-0.529627	0.217938	-2.43017	0.0150918	0.0220246	protein_coding	NA	NE
Rv3554	724.847	-0.638812	0.130409	-4.89853	9.65579e-07	2.07983e-06	protein_coding	fdxB	NE
Rv3558	181.452	-1.18471	0.154759	-7.6552	1.93012e-14	6.97677e-14	protein_coding	PPE64	NE
Rv3559c	62.7367	-1.85003	0.247223	-7.48323	7.25166e-14	2.54286e-13	protein_coding	NA	NE
Rv3560c	68.7898	-1.74794	0.248199	-7.04249	1.88838e-12	6.08155e-12	protein_coding	fadE30	NE
Rv3561	65.5229	-1.13423	0.24413	-4.64602	3.38394e-06	7.01965e-06	protein_coding	fadD3	NE
Rv3562	96.282	-1.50334	0.201693	-7.45359	9.08306e-14	3.16834e-13	protein_coding	fadE31	NE
Rv3563	42.1705	-1.36161	0.297043	-4.5839	4.56391e-06	9.34581e-06	protein_coding	fadE32	NE
Rv3564	46.9435	-1.60265	0.289781	-5.53054	3.19239e-08	7.69531e-08	protein_coding	fadE33	NE
Rv3565	50.8218	-0.718021	0.280564	-2.55921	0.0104911	0.015625	protein_coding	aspB	NE
Rv3570c	605.545	-0.643914	0.108543	-5.93233	2.98672e-09	7.81369e-09	protein_coding	hsaA	NE
Rv3572	218.949	-2.17688	0.154698	-14.0718	5.6592e-45	7.11774e-44	protein_coding	NA	NE
Rv3574	160.522	-0.528116	0.160762	-3.28508	0.00101952	0.00169766	protein_coding	kstR	NE
Rv3575c	503.088	-1.3886	0.11954	-11.6162	3.41029e-31	2.50402e-30	protein_coding	NA	NE
Rv3583c	10372.7	-1.18422	0.109096	-10.8549	1.89094e-27	1.21404e-26	protein_coding	NA	GD
Rv3584	1105.58	-1.05367	0.100728	-10.4605	1.31104e-25	7.83673e-25	protein_coding	lpqE	NE
Rv3587c	2552.28	-1.09563	0.0900776	-12.1632	4.88229e-34	4.03853e-33	protein_coding	NA	ES
Rv3590c	156.802	-1.18725	0.209211	-5.67487	1.38798e-08	3.45219e-08	protein_coding	PE_PGRS58	NE
Rv3591c	86.2915	-1.57367	0.20969	-7.50475	6.15474e-14	2.16967e-13	protein_coding	NA	NE
Rv3597c	1495.54	-1.06223	0.133239	-7.97239	1.5563e-15	5.88707e-15	protein_coding	lsr2	GD
Rv3598c	1035.52	-0.550453	0.0960412	-5.73143	9.9587e-09	2.50191e-08	protein_coding	lysS	ES
Rv3604c	728.192	-0.803103	0.108737	-7.38571	1.51641e-13	5.23909e-13	protein_coding	NA	GD
Rv3613c	383.666	-1.37708	0.12257	-11.2351	2.74316e-29	1.90872e-28	protein_coding	NA	Uncertain
Rv3614c	2880.83	-2.63383	0.123975	-21.2448	3.68314e-100	1.9071e-98	protein_coding	espD	NE
Rv3615c	2455.88	-3.52143	0.126357	-27.8689	6.35878e-171	7.68256e-169	protein_coding	espC	NE
Rv3616c	6246.55	-3.58936	0.0982706	-36.5253	4.40733e-292	2.92867e-289	protein_coding	espA	NE
Rv3618	108.029	-1.24289	0.198867	-6.24985	4.10851e-10	1.1423e-09	protein_coding	NA	NE
Rv3620c	218.363	-0.595313	0.144488	-4.12015	3.78618e-05	7.20206e-05	protein_coding	esxW	NE
Rv3623	544.966	-2.35222	0.132349	-17.7729	1.14628e-70	3.02663e-69	protein_coding	lpqG	NE
Rv3624c	673.478	-1.27987	0.114196	-11.2077	3.73805e-29	2.57848e-28	protein_coding	hpt	ES
Rv3628	733.594	-0.873915	0.101087	-8.64519	5.37161e-18	2.30534e-17	protein_coding	ppa	ES
Rv3631	320.177	-0.635272	0.124029	-5.12196	3.02379e-07	6.76155e-07	protein_coding	NA	NE
Rv3632	375.737	-1.14229	0.135944	-8.40265	4.36521e-17	1.80167e-16	protein_coding	NA	NE
Rv3633	2445.89	-2.20894	0.120811	-18.2843	1.10458e-74	3.36181e-73	protein_coding	NA	NE
Rv3648c	6670.23	-0.824558	0.106086	-7.77256	7.69136e-15	2.82111e-14	protein_coding	cspA	NE
Rv3658c	89.2002	-0.5431	0.201454	-2.69591	0.00701968	0.0107191	protein_coding	NA	NE
Rv3666c	280.073	-0.543503	0.135142	-4.02172	5.77743e-05	0.00010789	protein_coding	dppA	NE
Rv3667	807.573	-1.00269	0.0944038	-10.6213	2.37216e-26	1.45059e-25	protein_coding	acs	NE
Rv3669	667.264	-1.385	0.110213	-12.5667	3.22066e-36	2.90515e-35	protein_coding	NA	NE
Rv3675	218.594	-2.73662	0.161644	-16.93	2.70413e-64	5.89145e-63	protein_coding	NA	NE
Rv3678c	1249.11	-0.987761	0.0950245	-10.3948	2.61816e-25	1.54646e-24	protein_coding	NA	NE
Rv3678A	1210.98	-1.11929	0.101838	-10.9908	4.23124e-28	2.77923e-27	protein_coding	NA	NE
Rv3685c	404.324	-0.543072	0.114373	-4.74825	2.05185e-06	4.31415e-06	protein_coding	cyp137	NE
Rv3686c	671.064	-0.596798	0.111651	-5.34522	9.03072e-08	2.09822e-07	protein_coding	NA	NE
Rv3692	1161.28	-0.816675	0.0971485	-8.40645	4.22591e-17	1.74598e-16	protein_coding	moxR2	NE
Rv3697A	362.785	-0.749197	0.136597	-5.48474	4.14066e-08	9.92117e-08	protein_coding	vapB48	NE
Rv3700c	165.47	-0.670145	0.166685	-4.02042	5.80949e-05	0.000108438	protein_coding	egtE	NE
Rv3701c	492.533	-0.678489	0.110127	-6.16095	7.23119e-10	1.97878e-09	protein_coding	egtD	NE
Rv3702c	192.885	-0.899122	0.161467	-5.56847	2.56986e-08	6.26286e-08	protein_coding	egtC	NE
Rv3704c	518.386	-0.707694	0.106479	-6.64635	3.00452e-11	8.96633e-11	protein_coding	gshA	NE
Rv3705c	274.204	-1.81708	0.138581	-13.112	2.81052e-39	2.89549e-38	protein_coding	NA	NE
Rv3705A	215.18	-0.654483	0.150052	-4.36172	1.29046e-05	2.5572e-05	protein_coding	NA	NE
Rv3706c	450.964	-0.824507	0.135561	-6.08217	1.18569e-09	3.20184e-09	protein_coding	NA	NE
Rv3711c	1057.5	-1.38807	0.0950574	-14.6025	2.70789e-48	3.77495e-47	protein_coding	dnaQ	NE
Rv3717	380.4	-1.31561	0.132199	-9.95178	2.47725e-23	1.35298e-22	protein_coding	NA	NE
Rv3725	1333.82	-0.91579	0.0903087	-10.1407	3.64612e-24	2.05617e-23	protein_coding	NA	GA
Rv3726	1256.54	-0.815086	0.111862	-7.28653	3.1804e-13	1.07007e-12	protein_coding	NA	GA
Rv3729	300.056	-1.5671	0.130458	-12.0123	3.06341e-33	2.41858e-32	protein_coding	NA	NE
Rv3730c	217.918	-1.34233	0.155064	-8.65666	4.858e-18	2.08941e-17	protein_coding	NA	NE
Rv3731	150.972	-1.3485	0.166819	-8.08362	6.28711e-16	2.4313e-15	protein_coding	ligC	NE
Rv3733c	362.878	-0.980548	0.120599	-8.13068	4.26904e-16	1.67361e-15	protein_coding	NA	NE
Rv3734c	1816.51	-2.14916	0.119143	-18.0385	9.71269e-73	2.72708e-71	protein_coding	tgs2	NE
Rv3747	874.516	-1.80174	0.100619	-17.9065	1.04879e-71	2.8838e-70	protein_coding	NA	NE
Rv3750c	1567.26	-1.19431	0.104402	-11.4395	2.65335e-30	1.89927e-29	protein_coding	NA	NE
Rv3752c	53.2927	-1.03872	0.269128	-3.85959	0.000113576	0.00020696	protein_coding	NA	ES
Rv3753c	555.653	-1.08452	0.111508	-9.72592	2.33783e-22	1.22644e-21	protein_coding	NA	NE
Rv3760	429.592	-1.87685	0.117938	-15.9139	5.07223e-57	9.10945e-56	protein_coding	NA	NE
Rv3761c	337.129	-1.14944	0.123368	-9.31717	1.19485e-20	5.79546e-20	protein_coding	fadE36	NE
Rv3762c	555.557	-1.14069	0.119888	-9.51459	1.82425e-21	9.17184e-21	protein_coding	NA	NE
Rv3763	3944.13	-3.47755	0.0969636	-35.8644	1.09546e-281	4.85289e-279	protein_coding	lpqH	NE
Rv3768	104.046	-1.1869	0.195542	-6.0698	1.28067e-09	3.44536e-09	protein_coding	NA	NE
Rv3769	636.849	-0.877606	0.128519	-6.82861	8.57386e-12	2.64582e-11	protein_coding	NA	Uncertain
Rv3774	1468.36	-1.29725	0.103576	-12.5246	5.47924e-36	4.89814e-35	protein_coding	echA21	NE
Rv3775	423.712	-0.830675	0.119331	-6.96111	3.37601e-12	1.06827e-11	protein_coding	lipE	NE
Rv3786c	256.671	-1.2669	0.136098	-9.30874	1.29357e-20	6.25907e-20	protein_coding	NA	GA
Rv3787c	85.5635	-1.06978	0.20918	-5.11415	3.15155e-07	7.03146e-07	protein_coding	NA	GA
Rv3788	287.895	-1.31934	0.142645	-9.24916	2.26266e-20	1.0869e-19	protein_coding	NA	GA
Rv3803c	2588.31	-1.01355	0.080882	-12.5312	5.04066e-36	4.5162e-35	protein_coding	fbpD	NE
Rv3810	2858.84	-1.01553	0.125486	-8.09284	5.82887e-16	2.26287e-15	protein_coding	pirG	NE
Rv3812	377.388	-0.604474	0.117944	-5.12509	2.97395e-07	6.65757e-07	protein_coding	PE_PGRS62	NE
Rv3820c	260.688	-1.14147	0.133092	-8.57654	9.77718e-18	4.1514e-17	protein_coding	papA2	NE
Rv3822	1952.58	-0.622586	0.0914721	-6.8063	1.00143e-11	3.07604e-11	protein_coding	NA	NE
Rv3831	89.2234	-0.602715	0.21484	-2.80541	0.00502525	0.00778085	protein_coding	NA	NE
Rv3832c	31.9678	-0.705544	0.328919	-2.14504	0.0319499	0.0444933	protein_coding	NA	NE
RVnc0040	152.581	-3.51198	0.213388	-16.4582	7.3289e-61	1.46836e-59	ncRNA	MTS2975	NA
Rv3846	2122.58	-1.25358	0.105129	-11.9242	8.85646e-33	6.86979e-32	protein_coding	sodA	ES
Rv3849	1619.92	-1.10469	0.0991	-11.1473	7.38347e-29	5.03212e-28	protein_coding	espR	NE
Rv3850	483.117	-1.11943	0.136135	-8.22299	1.98499e-16	7.95393e-16	protein_coding	NA	NE
Rv3851	81.1077	-1.0525	0.246733	-4.26576	1.99223e-05	3.87654e-05	protein_coding	NA	NE
Rv3852	947.246	-1.29545	0.103088	-12.5664	3.23213e-36	2.90892e-35	protein_coding	hns	NE
Rv3853	502.482	-0.72845	0.115514	-6.30618	2.86011e-10	8.02481e-10	protein_coding	rraA	NE
Rv3891c	765.207	-0.80891	0.0951353	-8.50273	1.85185e-17	7.78833e-17	protein_coding	esxD	NE
Rv3914	1450.78	-0.550338	0.106601	-5.16261	2.43535e-07	5.48882e-07	protein_coding	trxC	NE

## Sheet: Table S1b
Table S1b- DEG analysis of Rv vs RvΔsigA: b. Genes that are upregulated upon σA depletion.
Gene Names	baseMean	log2FoldChange	lfcSE	stat	pvalue	padj	gene_biotype	gene_name	Essentiality
Rv0005	9605.02	1.00774	0.100886	9.98892	1.70429e-23	9.34663e-23	protein_coding	gyrB	ES
Rv0006	10313.6	0.513983	0.0857697	5.99259	2.06524e-09	5.4748e-09	protein_coding	gyrA	ES
Rv0007	1534.13	0.552679	0.0964156	5.73225	9.91043e-09	2.49293e-08	protein_coding	NA	NE
Rvnt01	48.2071	1.42103	0.333618	4.25946	2.04924e-05	3.98163e-05	tRNA	ileT	NA
Rv0010c	420.748	1.62534	0.128934	12.6059	1.95799e-36	1.79049e-35	protein_coding	NA	NE
Rv0011c	422.935	1.30444	0.136942	9.52552	1.64211e-21	8.277e-21	protein_coding	NA	NE
Rv0013	411.02	0.641882	0.11571	5.54733	2.9006e-08	7.03021e-08	protein_coding	trpG	ES
Rvnt03	61.9205	1.19707	0.267964	4.46729	7.92182e-06	1.59678e-05	tRNA	leuT	NA
Rv0027	176.922	1.4441	0.1711	8.44009	3.17091e-17	1.31555e-16	protein_coding	NA	NE
Rv0028	152.362	2.21484	0.199616	11.0955	1.31922e-28	8.96035e-28	protein_coding	NA	NE
Rv0029	386.42	0.840912	0.119965	7.00962	2.38963e-12	7.63419e-12	protein_coding	NA	NE
Rv0037c	745.204	0.598068	0.0968162	6.17735	6.51861e-10	1.79239e-09	protein_coding	NA	NE
Rv0043c	401.89	0.752046	0.13405	5.61017	2.02125e-08	4.97146e-08	protein_coding	NA	NE
Rv0047c	625.577	1.10873	0.120249	9.22029	2.96287e-20	1.41304e-19	protein_coding	NA	NE
Rv0050	4724.74	0.940742	0.0934875	10.0628	8.07035e-24	4.48766e-23	protein_coding	ponA1	NE
Rv0051	982.416	1.31688	0.0980906	13.4251	4.30887e-41	4.70671e-40	protein_coding	NA	NE
Rv0052	313.297	1.61535	0.141565	11.4107	3.69833e-30	2.63779e-29	protein_coding	NA	NE
Rv0057	1065.27	1.35267	0.102541	13.1915	9.82129e-40	1.03318e-38	protein_coding	NA	NE
Rv0061c	2215.7	1.23824	0.0855033	14.4818	1.579e-47	2.14862e-46	protein_coding	NA	NE
Rv0063a	198.055	1.32028	0.174633	7.56033	4.02051e-14	1.43251e-13	protein_coding	NA	NA
Rv0064	1955.28	1.57224	0.0886291	17.7395	2.07685e-70	5.44763e-69	protein_coding	NA	NE
Rv0064A	49.6708	1.23571	0.304304	4.06077	4.89117e-05	9.18996e-05	protein_coding	vapB1	NE
Rv0065	76.2895	2.07825	0.261327	7.95268	1.82517e-15	6.88454e-15	protein_coding	vapC1	NE
Rv0072	1925.99	0.616603	0.0951284	6.48179	9.06386e-11	2.63202e-10	protein_coding	NA	NE
Rv0073	1779.28	0.646098	0.0906589	7.12669	1.0281e-12	3.37092e-12	protein_coding	NA	NE
Rv0074	1219.52	0.960466	0.0915179	10.4949	9.12218e-26	5.46919e-25	protein_coding	NA	NE
Rv0075	1101.16	1.4655	0.097926	14.9653	1.23696e-50	1.86809e-49	protein_coding	NA	NE
Rv0078A	893.002	1.62168	0.107644	15.0652	2.7416e-51	4.22037e-50	protein_coding	NA	NE
Rv0078B	379.232	1.00037	0.164758	6.07176	1.26515e-09	3.4059e-09	protein_coding	NA	NE
Rv0081	46.5616	1.44085	0.324014	4.44689	8.71217e-06	1.74989e-05	protein_coding	NA	NE
Rv0087	116.06	0.64921	0.199093	3.26083	0.00111085	0.00184387	protein_coding	hycE	NE
Rv0092	869.258	0.515794	0.0943929	5.46433	4.64649e-08	1.10998e-07	protein_coding	ctpA	NE
Rv0102	1083.11	0.836752	0.0937841	8.92211	4.57467e-19	2.07736e-18	protein_coding	NA	ES
Rv0106	531.638	1.26589	0.134554	9.40807	5.05311e-21	2.4996e-20	protein_coding	NA	NE
Rv0114	338.626	1.06564	0.13119	8.12288	4.55259e-16	1.77778e-15	protein_coding	gmhB	NE
Rv0115	506.212	1.31091	0.121946	10.7499	5.92981e-27	3.69987e-26	protein_coding	hddA	NE
Rv0116c	721.205	0.920134	0.109577	8.39712	4.57582e-17	1.88469e-16	protein_coding	ldtA	NE
Rv0126	1769.97	1.15457	0.0883065	13.0746	4.59922e-39	4.6898e-38	protein_coding	treS	NE
Rv0127	1532.68	0.747887	0.0958935	7.79914	6.23292e-15	2.29461e-14	protein_coding	mak	NE
Rv0132c	94.4643	0.880509	0.211323	4.16666	3.09101e-05	5.91639e-05	protein_coding	fgd2	NE
Rv0133	555.89	0.645047	0.108419	5.94959	2.68816e-09	7.06042e-09	protein_coding	NA	NE
Rv0137c	458.439	0.668569	0.12352	5.41264	6.21015e-08	1.46595e-07	protein_coding	msrA	NE
Rv0146	1956.05	2.51152	0.0893767	28.1004	9.68892e-174	1.28766e-171	protein_coding	NA	GA
Rv0147	3787.44	0.598829	0.0837829	7.14738	8.84487e-13	2.91442e-12	protein_coding	NA	GA
Rv0149	2059.45	1.33334	0.0847872	15.7257	1.00828e-55	1.71796e-54	protein_coding	NA	GA
Rv0152c	109.98	1.0842	0.198617	5.45876	4.79484e-08	1.14268e-07	protein_coding	PE2	GA
Rv0158	283.385	0.639678	0.130756	4.89215	9.97389e-07	2.14603e-06	protein_coding	NA	GA
Rv0160c	33.3399	0.876189	0.334154	2.62211	0.00873862	0.0131574	protein_coding	PE4	GA
Rv0176	1172.75	0.744256	0.103977	7.1579	8.19245e-13	2.7084e-12	protein_coding	NA	NE
Rv0180c	857.095	0.677268	0.101849	6.64973	2.93628e-11	8.76924e-11	protein_coding	NA	NE
Rv0181c	407.074	1.67999	0.128005	13.1244	2.38589e-39	2.47079e-38	protein_coding	NA	NE
Rv0182c	807.955	0.962017	0.101401	9.48727	2.37173e-21	1.18646e-20	protein_coding	sigG	NE
Rv0186A	381.186	2.58884	0.169678	15.2573	1.47129e-52	2.36534e-51	protein_coding	mymT	NE
Rv0190	842.825	2.42975	0.119062	20.4074	1.43814e-92	6.44256e-91	protein_coding	NA	GA
Rv0191	628.392	2.04616	0.122081	16.7606	4.73611e-63	9.93835e-62	protein_coding	NA	GA
Rv0192	1180.41	0.744281	0.0944952	7.87638	3.37e-15	1.25572e-14	protein_coding	NA	GA
Rv0195	6.55395	1.89754	0.837993	2.26438	0.0235507	0.0334033	protein_coding	NA	GA
Rv0196	494.492	2.57721	0.414107	6.22353	4.8608e-10	1.34583e-09	protein_coding	NA	NE
Rv0197	1684.34	2.49054	0.353583	7.0437	1.87199e-12	6.03364e-12	protein_coding	NA	NE
Rv0201c	669.201	1.183	0.104717	11.2972	1.35495e-29	9.5614e-29	protein_coding	NA	NE
Rv0202c	4041.85	1.06407	0.0758122	14.0355	9.44755e-45	1.16979e-43	protein_coding	mmpL11	NE
Rv0206c	6213.32	0.658306	0.0764346	8.61267	7.13809e-18	3.04706e-17	protein_coding	mmpL3	ESD
Rv0211	3502.54	0.901668	0.0819134	11.0076	3.51347e-28	2.31541e-27	protein_coding	pckA	NE
Rv0238	904.562	1.12627	0.106903	10.5355	5.92942e-26	3.57649e-25	protein_coding	NA	NE
Rv0239	641.904	0.770525	0.106537	7.23249	4.74206e-13	1.5848e-12	protein_coding	vapB24	NE
Rv0240	326.768	2.88143	0.157713	18.2701	1.43193e-74	4.29255e-73	protein_coding	vapC24	NE
RVnc0008	230.594	1.31593	0.333922	3.94084	8.11973e-05	0.000149877	ncRNA	F6	NA
Rv0244c	2414.56	2.25079	0.116017	19.4005	7.64388e-84	2.69701e-82	protein_coding	fadE5	NE
Rv0245	657.63	1.26417	0.123807	10.2108	1.77454e-24	1.01363e-23	protein_coding	NA	NE
Rv0252	309.978	0.859533	0.132099	6.50674	7.67966e-11	2.23822e-10	protein_coding	nirB	NE
Rv0257	143.996	0.837291	0.183574	4.56104	5.09004e-06	1.03859e-05	protein_coding	NA	NE
Rv0261c	43.4649	1.75152	0.338857	5.1689	2.35473e-07	5.31614e-07	protein_coding	narK3	NE
Rv0277c	535.257	3.10878	0.151442	20.5279	1.21266e-93	5.62193e-92	protein_coding	vapC25	NE
Rv0282	13476.9	0.931991	0.0799658	11.6549	2.16719e-31	1.60308e-30	protein_coding	eccA3	ES
Rv0283	5765.52	1.27926	0.0831948	15.3766	2.34815e-53	3.83691e-52	protein_coding	eccB3	ES
Rv0284	12550.5	0.645786	0.0752168	8.58567	9.03119e-18	3.83874e-17	protein_coding	eccC3	ES
Rv0293c	1051.86	1.18783	0.0952583	12.4695	1.09455e-35	9.65476e-35	protein_coding	NA	NE
Rv0300	775.063	0.832017	0.112386	7.4032	1.32946e-13	4.60918e-13	protein_coding	vapB2	NE
Rv0301	670.338	1.50037	0.109045	13.7591	4.48797e-43	5.20161e-42	protein_coding	vapC2	NE
Rv0302	317.395	1.07243	0.136393	7.86276	3.75766e-15	1.39886e-14	protein_coding	NA	NE
Rv0307c	300.307	1.78525	0.147492	12.1041	1.00517e-33	8.19555e-33	protein_coding	NA	NE
Rv0311	251.057	1.01233	0.159408	6.35059	2.14494e-10	6.06085e-10	protein_coding	NA	NE
Rv0313	1071.58	0.611365	0.0947117	6.45501	1.08212e-10	3.1196e-10	protein_coding	NA	GA
Rv0322	104.629	0.801586	0.202964	3.9494	7.83489e-05	0.00014482	protein_coding	udgA	NE
Rv0326	29.8823	0.757404	0.352537	2.14844	0.0316788	0.0441312	protein_coding	NA	NE
Rv0336	34.3355	0.733825	0.332461	2.20725	0.0272965	0.0382669	protein_coding	NA	GA
Rv0340	201.848	0.579911	0.151857	3.81881	0.000134096	0.000242688	protein_coding	NA	NE
Rv0341	232.056	0.925922	0.147504	6.27727	3.44568e-10	9.62714e-10	protein_coding	iniB	NE
Rv0343	363.999	1.05045	0.122791	8.55478	1.18092e-17	5.00355e-17	protein_coding	iniC	NE
Rv0345	109.261	1.04538	0.195565	5.34544	9.01981e-08	2.09691e-07	protein_coding	NA	NE
Rv0349	203.948	0.771766	0.172298	4.47926	7.49036e-06	1.51057e-05	protein_coding	NA	NE
Rv0354c	43.0892	1.1216	0.303436	3.69632	0.000218748	0.000387967	protein_coding	PPE7	GA
Rv0362	175.292	0.796417	0.167758	4.7474	2.06045e-06	4.32597e-06	protein_coding	mgtE	NE
Rv0364	756.359	0.512054	0.103046	4.96919	6.72342e-07	1.46402e-06	protein_coding	NA	ES
Rv0366c	53.2387	1.11818	0.279119	4.0061	6.17282e-05	0.000114844	protein_coding	NA	NE
Rv0370c	25.7375	1.24595	0.391994	3.17849	0.00148046	0.00241711	protein_coding	NA	NE
Rv0376c	138.035	0.640013	0.185623	3.44792	0.000564914	0.000968319	protein_coding	NA	NE
Rv0378	1.94012	3.84092	1.58357	2.42549	0.0152879	0.022278	protein_coding	NA	Uncertain
Rv0385	149.532	1.09648	0.176337	6.2181	5.03206e-10	1.39229e-09	protein_coding	NA	GA
Rv0387c	180.956	0.755404	0.158253	4.77341	1.81136e-06	3.82516e-06	pseudogene	NA	NE
Rv0389	267.611	0.573602	0.13753	4.17074	3.0361e-05	5.81968e-05	protein_coding	purT	NE
Rv0399c	331.228	0.856298	0.135438	6.32243	2.57474e-10	7.23942e-10	protein_coding	lpqK	NE
Rv0408	1235.26	0.904905	0.0962808	9.3986	5.52956e-21	2.72514e-20	protein_coding	pta	NE
Rv0409	1116.34	0.8994	0.092664	9.70604	2.84175e-22	1.48688e-21	protein_coding	ackA	NE
Rv0410c	1674.92	0.912575	0.0843718	10.8161	2.88777e-27	1.83337e-26	protein_coding	pknG	NE
Rv0411c	655.153	1.01388	0.106233	9.54395	1.37487e-21	6.96522e-21	protein_coding	glnH	NE
Rv0420c	287.816	2.02635	0.148991	13.6005	3.97793e-42	4.46761e-41	protein_coding	NA	NE
Rv0421c	363.359	1.52111	0.140415	10.833	2.40236e-27	1.53497e-26	protein_coding	NA	NE
Rv0422c	703.324	1.71392	0.116919	14.6591	1.17848e-48	1.67808e-47	protein_coding	thiD	GD
Rv0423c	4969.7	0.681015	0.086843	7.84191	4.4375e-15	1.64733e-14	protein_coding	thiC	ES
Rv0424c	1199.38	1.00103	0.097417	10.2757	9.06763e-25	5.24712e-24	protein_coding	NA	NE
Rv0425c	7206.61	1.40006	0.0811913	17.244	1.24089e-66	2.89323e-65	protein_coding	ctpH	NE
Rv0434	560.71	0.861955	0.107791	7.99656	1.27948e-15	4.863e-15	protein_coding	NA	NE
Rv0441c	220.606	0.865187	0.164104	5.27218	1.34814e-07	3.10337e-07	protein_coding	NA	NE
Rv0449c	124.222	0.814219	0.199212	4.08719	4.36632e-05	8.26223e-05	protein_coding	NA	NE
Rv0453	68.2041	0.638229	0.236706	2.69629	0.00701158	0.0107149	protein_coding	PPE11	NE
Rv0456A	14.9343	1.1654	0.515429	2.26104	0.023757	0.033648	protein_coding	mazF1	NE
Rv0456B	6.51902	2.93034	1.01145	2.89718	0.00376533	0.00591039	protein_coding	mazE1	NE
Rv0463	89.5505	0.573588	0.21848	2.62536	0.00865575	0.0130425	protein_coding	NA	NE
Rv0465c	482.525	0.547614	0.117597	4.6567	3.2132e-06	6.6759e-06	protein_coding	NA	NE
Rv0467	3694.88	3.96226	0.13825	28.6602	1.19699e-180	1.76755e-178	protein_coding	icl1	GD
Rv0468	1199.15	1.6613	0.1286	12.9183	3.5471e-38	3.45777e-37	protein_coding	fadB2	NE
Rv0469	2747.27	0.791641	0.0952991	8.30692	9.82206e-17	3.98784e-16	protein_coding	umaA	NE
Rv0473	726.073	0.680809	0.10388	6.55379	5.60966e-11	1.64939e-10	protein_coding	NA	GA
Rv0477	422.149	1.28439	0.133096	9.65017	4.90762e-22	2.54443e-21	protein_coding	NA	GA
Rv0478	252.813	0.811267	0.146514	5.53713	3.07466e-08	7.41602e-08	protein_coding	deoC	GA
Rv0483	4280.7	1.3462	0.0882619	15.2523	1.5883e-52	2.5432e-51	protein_coding	lprQ	GA
Rv0485	3041.02	2.33932	0.112688	20.7593	1.01069e-95	4.85498e-94	protein_coding	NA	NE
Rv0486	1318.93	0.691022	0.0952799	7.25255	4.09006e-13	1.37034e-12	protein_coding	mshA	NE
Rv0487	543.699	0.550424	0.107506	5.11992	3.05659e-07	6.83107e-07	protein_coding	NA	NE
Rv0488	52.4568	0.798229	0.28459	2.80484	0.00503419	0.00779167	protein_coding	NA	NE
Rv0498	311.956	0.62949	0.127588	4.93376	8.06612e-07	1.74876e-06	protein_coding	NA	NE
Rv0512	1234.91	0.681938	0.098286	6.9383	3.96848e-12	1.24979e-11	protein_coding	hemB	ES
Rv0513	647.937	0.762076	0.142057	5.36457	8.11408e-08	1.89297e-07	protein_coding	NA	NE
Rv0514	112.965	0.934663	0.209815	4.4547	8.40122e-06	1.68999e-05	protein_coding	NA	NE
Rv0515	94.6404	1.39478	0.230937	6.03965	1.54445e-09	4.12993e-09	protein_coding	NA	NE
Rv0522	382.941	1.38088	0.125256	11.0245	2.91131e-28	1.92494e-27	protein_coding	gabP	NE
Rv0530A	256.313	0.686135	0.141925	4.8345	1.33484e-06	2.84598e-06	protein_coding	NA	NE
Rv0541c	545.299	1.34326	0.12418	10.817	2.85942e-27	1.81827e-26	protein_coding	NA	NE
Rv0542c	855.031	1.57994	0.123052	12.8396	9.83562e-38	9.42659e-37	protein_coding	menE	ES
Rv0543c	757.072	1.04649	0.11196	9.34705	9.01245e-21	4.39812e-20	protein_coding	NA	ES
Rv0548c	862.778	0.589766	0.100348	5.8772	4.17271e-09	1.08452e-08	protein_coding	menB	ES
Rv0557	589.93	1.33242	0.111903	11.9069	1.08946e-32	8.40168e-32	protein_coding	mgtA	NE
Rv0563	978.538	0.89478	0.0991752	9.02222	1.84317e-19	8.50547e-19	protein_coding	htpX	NE
Rv0571c	200.58	0.721933	0.155158	4.6529	3.27301e-06	6.79308e-06	protein_coding	NA	NE
Rv0587	634.341	0.925295	0.27827	3.32517	0.000883646	0.00147918	protein_coding	yrbE2A	NE
Rv0588	610.108	1.28177	0.161984	7.91292	2.51424e-15	9.41246e-15	protein_coding	NA	NE
Rv0589	722.246	1.24662	0.286409	4.35258	1.34547e-05	2.65959e-05	protein_coding	mce2A	NE
Rv0591	87.4136	2.48508	0.274839	9.04195	1.53906e-19	7.1186e-19	protein_coding	mce2C	NE
Rv0592	112.514	1.06856	0.228176	4.68304	2.82645e-06	5.88156e-06	protein_coding	mce2D	NE
Rv0593	90.4609	0.693581	0.242221	2.86343	0.00419087	0.00654228	protein_coding	lprL	NE
Rv0594	189.937	0.576254	0.16262	3.54356	0.000394761	0.000685203	protein_coding	mce2F	NE
Rv0595c	109.471	1.17684	0.200728	5.86285	4.54993e-09	1.17872e-08	protein_coding	vapC4	NE
Rv0607	61.7715	0.850288	0.251931	3.37509	0.000737914	0.00124981	protein_coding	NA	Uncertain
Rv0609A	69.5664	1.4684	0.25117	5.84624	5.02796e-09	1.29751e-08	protein_coding	NA	Uncertain
RVnc0005	23.3117	1.67668	0.438469	3.82394	0.000131337	0.000238018	ncRNA	B55	NA
Rv0610c	485.796	1.22943	0.115947	10.6034	2.87261e-26	1.74856e-25	protein_coding	NA	NE
Rv0611c	471.452	1.278	0.127206	10.0467	9.50101e-24	5.26119e-23	protein_coding	NA	NE
Rv0612	72.8075	1.2805	0.242891	5.27189	1.35024e-07	3.10641e-07	protein_coding	NA	NE
Rv0615	346.133	1.17014	0.141309	8.28069	1.22459e-16	4.93673e-16	protein_coding	NA	NE
Rv0617	314.227	1.01241	0.134729	7.51446	5.71484e-14	2.02354e-13	protein_coding	vapC29	NE
Rv0618	88.1862	0.858513	0.220937	3.88578	0.000102003	0.000186468	pseudogene	galT	NE
Rv0627	200.922	1.07434	0.17208	6.24327	4.28516e-10	1.19059e-09	protein_coding	vapC5	Uncertain
Rv0628c	500.556	0.916539	0.124971	7.33404	2.2332e-13	7.6493e-13	protein_coding	NA	NE
Rvnt08	1619.15	0.649169	0.0910037	7.13343	9.78951e-13	3.21241e-12	tRNA	trpT	NA
Rv0638	2320.1	0.627548	0.0898454	6.98475	2.85372e-12	9.08044e-12	protein_coding	secE1	ES
Rv0641	6105.34	0.898955	0.0870056	10.3322	5.04157e-25	2.93871e-24	protein_coding	rplA	ES
Rv0656c	119.704	2.5557	0.227235	11.2469	2.39795e-29	1.67144e-28	protein_coding	vapC6	GA
Rv0657c	116.938	0.83025	0.19231	4.31724	1.57992e-05	3.10609e-05	protein_coding	vapB6	GA
Rv0658c	288.275	1.86914	0.145894	12.8116	1.4121e-37	1.35013e-36	protein_coding	NA	NE
Rv0659c	1155.66	1.35888	0.0912732	14.888	3.94291e-50	5.84402e-49	protein_coding	mazF2	NE
Rv0663	2081.06	0.769267	0.0833122	9.23355	2.61811e-20	1.25311e-19	protein_coding	atsD	NE
Rv0664	84.8252	1.14229	0.232566	4.91169	9.02963e-07	1.95022e-06	protein_coding	vapB8	NE
Rv0665	56.0515	1.83623	0.290913	6.31194	2.75563e-10	7.74255e-10	protein_coding	vapC8	NE
Rv0666	45.2065	2.40568	0.353334	6.8085	9.86206e-12	3.03161e-11	protein_coding	NA	Uncertain
Rv0667	36709	1.04584	0.0899853	11.6224	3.17219e-31	2.3378e-30	protein_coding	rpoB	ES
Rv0668	27767.6	1.3655	0.0824916	16.5532	1.51909e-61	3.12196e-60	protein_coding	rpoC	ES
Rv0671	429.686	0.675631	0.12224	5.52707	3.25622e-08	7.84444e-08	protein_coding	lpqP	NE
Rv0674	184.578	0.514587	0.165613	3.10716	0.00188897	0.00305282	protein_coding	NA	NE
Rv0676c	1939.81	1.42176	0.107635	13.2091	7.779e-40	8.205e-39	protein_coding	mmpL5	NE
Rv0677c	414.225	1.13839	0.134329	8.47464	2.35802e-17	9.85475e-17	protein_coding	mmpS5	NE
Rv0678	418.025	1.49134	0.134795	11.0638	1.88001e-28	1.25765e-27	protein_coding	NA	NE
Rv0686	1631.85	0.908513	0.0932362	9.74421	1.953e-22	1.02726e-21	protein_coding	NA	NE
Rv0687	403.515	1.20388	0.124665	9.6569	4.59553e-22	2.38884e-21	protein_coding	NA	NE
Rv0690c	704.413	1.62143	0.109242	14.8426	7.77144e-50	1.14758e-48	protein_coding	NA	NE
Rv0691c	481.682	1.76172	0.135342	13.0168	9.81943e-39	9.81204e-38	protein_coding	NA	NE
Rv0698	127.188	0.686024	0.196523	3.4908	0.000481575	0.000830108	protein_coding	NA	NE
Rv0699	13.3046	2.14253	0.608826	3.51912	0.000432977	0.000749904	protein_coding	NA	NE
Rv0711	1486.11	1.5744	0.0919584	17.1208	1.03846e-65	2.36591e-64	protein_coding	atsA	NE
Rv0712	635.592	1.50109	0.118517	12.6657	9.1654e-37	8.47853e-36	protein_coding	NA	NE
Rv0724	4860.88	0.989082	0.0739999	13.366	9.555e-41	1.03241e-39	protein_coding	sppA	NE
Rv0725c	285.446	3.22146	0.177043	18.1959	5.56006e-74	1.64207e-72	protein_coding	NA	NE
Rv0726c	1003.81	1.62723	0.103086	15.7851	3.93885e-56	6.82791e-55	protein_coding	NA	NE
Rv0735	133.516	1.01231	0.190945	5.30158	1.14803e-07	2.65344e-07	protein_coding	sigL	NE
Rv0736	121.246	1.28083	0.198265	6.4602	1.04562e-10	3.01874e-10	protein_coding	rslA	NE
Rv0737	63.1499	0.579834	0.251346	2.30691	0.0210598	0.0301275	protein_coding	NA	NE
Rv0749A	87.8145	2.23259	0.248564	8.98198	2.6594e-19	1.22155e-18	protein_coding	NA	NE
Rv0750	166.037	1.56482	0.178479	8.76753	1.8263e-18	8.10854e-18	protein_coding	NA	NE
Rvnt09	22.8064	1.7512	0.451994	3.87439	0.000106893	0.000195049	tRNA	thrV	NA
Rv0775	319.328	0.619406	0.137847	4.49343	7.00835e-06	1.41767e-05	protein_coding	NA	NE
Rv0776c	145.222	2.31786	0.449393	5.15777	2.49911e-07	5.62616e-07	protein_coding	NA	NE
Rv0777	1426.17	0.697797	0.0879794	7.93137	2.16741e-15	8.14463e-15	protein_coding	purB	ES
Rv0778	827.601	0.522401	0.10353	5.04589	4.51405e-07	9.97093e-07	protein_coding	cyp126	NE
Rv0786c	356.458	0.639995	0.130086	4.91979	8.66376e-07	1.87323e-06	protein_coding	NA	NE
Rv0787A	397.987	1.5725	0.130856	12.017	2.89146e-33	2.28735e-32	protein_coding	NA	ES
Rv0788	1029.94	1.80028	0.103759	17.3505	1.95406e-67	4.72172e-66	protein_coding	purQ	ES
Rv0789c	150.024	0.723391	0.169801	4.26023	2.04216e-05	3.96982e-05	protein_coding	NA	NE
Rv0792c	122.977	0.622298	0.184703	3.36917	0.000753942	0.00127479	protein_coding	NA	NE
Rv0793	10.2984	1.66351	0.643561	2.58485	0.00974224	0.0145804	protein_coding	NA	NE
Rv0797	3.75216	2.79749	1.27196	2.19936	0.0278524	0.0390051	protein_coding	NA	NE
Rv0804	151.354	1.01327	0.177183	5.71874	1.07315e-08	2.6876e-08	protein_coding	NA	NE
Rv0805	3190.09	1.02047	0.0772294	13.2135	7.32929e-40	7.75116e-39	protein_coding	NA	NE
Rv0806c	247.571	0.904119	0.151612	5.96339	2.47062e-09	6.5019e-09	protein_coding	cpsY	NE
Rv0811c	1053.27	0.924524	0.0957983	9.65073	4.88082e-22	2.53383e-21	protein_coding	NA	ES
Rv0812	209.235	0.973376	0.149355	6.51718	7.16429e-11	2.0926e-10	protein_coding	NA	GD
Rv0813c	976.137	1.24599	0.100183	12.4371	1.64297e-35	1.43652e-34	protein_coding	NA	GA
Rv0815c	242.894	1.00136	0.166877	6.00058	1.96617e-09	5.22608e-09	protein_coding	cysA2	GA
Rv0818	806.087	0.590693	0.0975427	6.05573	1.39779e-09	3.75539e-09	protein_coding	NA	GA
Rv0819	494.421	0.807321	0.116457	6.93238	4.13821e-12	1.30016e-11	protein_coding	mshD	GA
Rv0822c	1478.89	0.960157	0.0881313	10.8946	1.22283e-27	7.90184e-27	protein_coding	NA	GA
Rv0823c	2090.77	1.48477	0.0833901	17.8051	6.44848e-71	1.72551e-69	protein_coding	NA	GA
Rv0828c	26.6261	2.12453	0.434572	4.88879	1.01458e-06	2.18066e-06	protein_coding	NA	NE
Rv0830	334.459	2.43233	0.166194	14.6355	1.66794e-48	2.34158e-47	protein_coding	NA	NE
Rvnt13	21.341	1.169	0.488788	2.39163	0.0167737	0.0243454	tRNA	pheU	NA
Rv0834c	724.999	0.618526	0.113603	5.44463	5.19128e-08	1.23347e-07	protein_coding	PE_PGRS14	NE
Rv0835	196.279	0.642844	0.15312	4.19831	2.6892e-05	5.16964e-05	protein_coding	lpqQ	NE
Rv0838	121.511	0.829872	0.195621	4.24224	2.21302e-05	4.28731e-05	protein_coding	lpqR	NE
Rv0839	339.438	1.21472	0.139537	8.7054	3.16467e-18	1.38502e-17	protein_coding	NA	NE
Rv0840c	111.753	0.821074	0.196882	4.17039	3.04076e-05	5.82581e-05	protein_coding	pip	NE
Rv0843	51.1132	0.587438	0.2681	2.19111	0.0284435	0.039791	protein_coding	NA	NE
Rv0846c	125.4	1.45465	0.193718	7.50912	5.95261e-14	2.10586e-13	protein_coding	NA	NE
Rv0847	212.883	2.75193	0.199771	13.7754	3.58369e-43	4.17782e-42	protein_coding	lpqS	NE
Rv0848	327.179	2.88312	0.165252	17.4467	3.64459e-68	9.02546e-67	protein_coding	cysK2	NE
Rv0849	167.953	3.3492	0.23536	14.2301	5.95928e-46	7.6892e-45	protein_coding	NA	NE
Rv0857	448.012	0.629713	0.115291	5.46195	4.70932e-08	1.12431e-07	protein_coding	NA	NE
Rv0861c	1130.76	0.797805	0.0914703	8.72201	2.73307e-18	1.2014e-17	protein_coding	ercc3	NE
Rv0865	349.679	1.16163	0.127975	9.07704	1.11566e-19	5.20251e-19	protein_coding	mog	NE
Rv0866	196.8	1.09404	0.154807	7.06717	1.58131e-12	5.12158e-12	protein_coding	moaE2	NE
Rv0868c	370.7	0.847891	0.125159	6.77453	1.24813e-11	3.82203e-11	protein_coding	moaD2	NE
Rv0874c	86.1582	0.869259	0.226473	3.83824	0.00012392	0.000225294	protein_coding	NA	NE
Rv0875c	267.965	0.67989	0.137891	4.93064	8.19588e-07	1.77399e-06	protein_coding	NA	NE
Rv0887c	134.528	0.818466	0.212553	3.85065	0.000117805	0.000214372	protein_coding	NA	NE
Rv0892	657.17	0.520238	0.121022	4.29872	1.7179e-05	3.36739e-05	protein_coding	NA	NE
Rv0897c	422.681	0.868622	0.119653	7.25953	3.88443e-13	1.30474e-12	protein_coding	NA	NE
Rv0905	1547.29	0.595143	0.103333	5.75945	8.43901e-09	2.13492e-08	protein_coding	echA6	NE
Rv0906	958.794	1.16083	0.0942016	12.3228	6.82441e-35	5.81387e-34	protein_coding	NA	NE
Rv0908	1152.81	0.597798	0.0936026	6.38655	1.69669e-10	4.8216e-10	protein_coding	ctpE	NE
Rvnt14	41.9581	0.763986	0.313797	2.43465	0.0149062	0.0217855	tRNA	argT	NA
Rv0921	217.534	0.728277	0.150776	4.83019	1.36406e-06	2.90674e-06	protein_coding	NA	NE
Rv0941c	444.18	0.68842	0.113229	6.07991	1.20248e-09	3.24377e-09	protein_coding	NA	NE
Rv0947c	113.509	1.63634	0.216693	7.55143	4.30519e-14	1.5312e-13	pseudogene	NA	NA
Rv0955	1326.73	0.711459	0.101326	7.02146	2.19563e-12	7.0313e-12	protein_coding	NA	NE
Rv0958	663.079	0.537488	0.108093	4.97247	6.61045e-07	1.44021e-06	protein_coding	NA	NE
Rv0959	726.845	0.876625	0.125651	6.97665	3.02308e-12	9.5887e-12	protein_coding	NA	NE
Rv0960	194.772	0.595546	0.156883	3.79611	0.000146983	0.000265047	protein_coding	vapC9	NE
Rv0963c	29.0396	1.50587	0.398189	3.78179	0.000155706	0.000280019	protein_coding	NA	NE
Rv0967	471.379	1.39778	0.119653	11.6819	1.57712e-31	1.17533e-30	protein_coding	csoR	Uncertain
Rv0968	209.216	1.6198	0.158222	10.2375	1.34665e-24	7.74764e-24	protein_coding	NA	NE
Rv0969	961.621	1.44903	0.0994033	14.5773	3.91657e-48	5.422e-47	protein_coding	ctpV	NE
Rv0970	314.739	1.48785	0.134713	11.0446	2.3269e-28	1.54881e-27	protein_coding	NA	NE
Rv0982	1901.5	0.68264	0.0835507	8.17037	3.07452e-16	1.21971e-15	protein_coding	mprB	ES
Rv0983	3040.67	1.01592	0.0830984	12.2255	2.27155e-34	1.90666e-33	protein_coding	pepD	NE
Rv0984	2445.51	0.975404	0.0902446	10.8085	3.13921e-27	1.98983e-26	protein_coding	moaB2	NE
Rv0990c	107.238	1.22558	0.230822	5.30962	1.09855e-07	2.54498e-07	protein_coding	NA	NE
Rv1004c	293.935	1.03675	0.166436	6.22911	4.69099e-10	1.30063e-09	protein_coding	NA	NE
Rv1005c	410.772	1.96261	0.130463	15.0434	3.81641e-51	5.85232e-50	protein_coding	NA	ES
Rv1014c	188.865	1.19088	0.159872	7.44897	9.40729e-14	3.27857e-13	protein_coding	pth	ES
Rv1019	410.93	1.00237	0.125079	8.01391	1.11114e-15	4.24342e-15	protein_coding	NA	NE
Rv1020	1269.34	0.504167	0.0923153	5.46136	4.72511e-08	1.12741e-07	protein_coding	mfd	NE
Rv1025	286.559	0.947075	0.14229	6.65594	2.81503e-11	8.41975e-11	protein_coding	NA	ES
Rv1027c	67.6523	0.574053	0.234211	2.45101	0.0142455	0.0208889	protein_coding	kdpE	NE
Rv1042c	178.681	0.974287	0.158712	6.13871	8.31943e-10	2.26878e-09	protein_coding	NA	NE
Rv1043c	489.913	1.40066	0.124907	11.2136	3.4966e-29	2.41611e-28	protein_coding	NA	GA
Rv1045	129.295	0.576898	0.182838	3.15524	0.00160369	0.00260975	protein_coding	NA	NE
Rv1052	200.042	1.82525	0.167846	10.8746	1.52395e-27	9.79997e-27	protein_coding	NA	NE
Rv1056	259.643	1.04258	0.142925	7.29456	2.99639e-13	1.01301e-12	protein_coding	NA	NE
Rv1057	1549.56	5.73058	0.157374	36.4138	2.57124e-290	1.46451e-287	protein_coding	NA	NE
Rv1062	123.679	0.91772	0.184263	4.9805	6.34214e-07	1.38402e-06	protein_coding	NA	NE
Rv1065	489.793	1.16049	0.115212	10.0727	7.29691e-24	4.07462e-23	protein_coding	NA	NE
Rv1066	157.472	1.26067	0.190089	6.63199	3.31188e-11	9.85408e-11	protein_coding	NA	NE
Rv1067c	20.9054	0.946975	0.425369	2.22624	0.0259979	0.0365492	protein_coding	PE_PGRS19	NE
Rv1068c	43.598	1.57127	0.324913	4.83597	1.32495e-06	2.82642e-06	protein_coding	PE_PGRS20	NE
Rv1072	15697.4	0.634243	0.0912306	6.95209	3.59914e-12	1.13527e-11	protein_coding	NA	NE
Rv1073	3430.46	2.16738	0.0826163	26.2343	1.07863e-151	1.02393e-149	protein_coding	NA	GA
Rv1080c	3683.79	0.802328	0.0843077	9.51666	1.7883e-21	9.00247e-21	protein_coding	greA	NE
Rv1081c	79.4433	0.837666	0.239675	3.49501	0.000474045	0.000818189	protein_coding	NA	NE
Rv1082	526.169	0.633521	0.111381	5.6879	1.2861e-08	3.20079e-08	protein_coding	mca	NE
Rv1084	255.696	1.00769	0.167337	6.0219	1.72386e-09	4.59426e-09	protein_coding	NA	NE
Rv1086	741.788	0.931674	0.101194	9.20685	3.35825e-20	1.59397e-19	protein_coding	NA	NE
Rv1093	2441.53	0.633625	0.0838338	7.55811	4.08967e-14	1.45585e-13	protein_coding	glyA1	ES
Rv1096	1161.28	0.717302	0.0940303	7.62842	2.37657e-14	8.55179e-14	protein_coding	NA	NE
Rv1110	1570.57	0.544438	0.0974048	5.58944	2.27807e-08	5.58589e-08	protein_coding	lytB2	ES
Rv1115	111.007	1.81536	0.226547	8.01315	1.11805e-15	4.2657e-15	protein_coding	NA	NE
Rv1116	48.7025	1.67246	0.306263	5.46086	4.73835e-08	1.12989e-07	protein_coding	NA	NE
Rv1118c	263.331	0.606077	0.146304	4.14259	3.43408e-05	6.55104e-05	protein_coding	NA	NE
Rv1121	1140.42	0.744169	0.0991263	7.50728	6.03701e-14	2.13383e-13	protein_coding	zwf1	NE
Rv1122	942.754	0.723888	0.106395	6.80375	1.01928e-11	3.12846e-11	protein_coding	gnd2	ES
Rv1125	114.611	0.50405	0.190859	2.64096	0.00826717	0.0124948	protein_coding	NA	NE
Rv1126c	421.863	1.11077	0.117853	9.42503	4.29968e-21	2.13219e-20	protein_coding	NA	NE
Rv1127c	919.484	0.545365	0.103712	5.25847	1.45257e-07	3.33799e-07	protein_coding	ppdK	NE
Rv1128c	109.543	0.935866	0.203717	4.59395	4.34934e-06	8.92935e-06	protein_coding	NA	NE
Rv1138c	133.638	0.900444	0.183744	4.90054	9.55734e-07	2.05974e-06	protein_coding	NA	NE
Rv1148c	267.01	0.738222	0.141366	5.22208	1.76923e-07	4.03311e-07	protein_coding	NA	NE
Rv1151c	197.443	0.965363	0.160003	6.03341	1.60539e-09	4.28426e-09	protein_coding	NA	NE
RVnc0012	78.3125	1.67166	0.247072	6.76589	1.32493e-11	4.0479e-11	ncRNA	mcr10	NA
Rv1159	370.055	0.733922	0.126288	5.8115	6.19142e-09	1.58442e-08	protein_coding	pimE	NE
Rv1168c	521.26	1.20673	0.112927	10.6859	1.18531e-26	7.3042e-26	protein_coding	PPE17	NE
Rv1169c	76.5237	0.899666	0.239103	3.76267	0.00016811	0.00030178	protein_coding	lipX	NE
Rv1174c	2996.13	1.36286	0.0899586	15.1499	7.5889e-52	1.19122e-50	protein_coding	TB8.4	NE
Rv1178	2410.73	1.03864	0.0815485	12.7365	3.70659e-37	3.51861e-36	protein_coding	NA	NE
Rv1183	3270.55	0.776476	0.0979599	7.92647	2.2547e-15	8.46469e-15	protein_coding	mmpL10	NE
Rv1184c	1574.87	0.691766	0.0868721	7.96304	1.67861e-15	6.3377e-15	protein_coding	NA	NE
Rv1185c	5443.07	0.662024	0.102036	6.48816	8.6891e-11	2.52503e-10	protein_coding	fadD21	NE
Rv1189	66.8535	0.650124	0.245065	2.65286	0.00798134	0.0120903	protein_coding	sigI	NE
Rv1194c	1898.27	1.11942	0.0849131	13.1832	1.09703e-39	1.15101e-38	protein_coding	NA	NE
Rv1196	8324.68	0.533076	0.125383	4.25157	2.12277e-05	4.12049e-05	protein_coding	PPE18	GA
Rv1200	1162.43	1.65953	0.0974223	17.0345	4.55981e-65	1.01564e-63	protein_coding	NA	NE
Rv1202	530.798	0.705085	0.114413	6.16263	7.1545e-10	1.96183e-09	protein_coding	dapE	ES
Rv1210	706.461	0.67981	0.104518	6.50424	7.8089e-11	2.27256e-10	protein_coding	tagA	NE
Rv1223	4297.9	0.735272	0.0838872	8.765	1.86777e-18	8.27422e-18	protein_coding	htrA	ES
Rv1224	943.147	1.40183	0.0969923	14.453	2.40135e-47	3.24549e-46	protein_coding	tatB	GD
Rv1229c	1455.73	0.889502	0.0903453	9.84558	7.16213e-23	3.81247e-22	protein_coding	mrp	ES
Rv1243c	54.5132	1.32366	0.281832	4.69663	2.64484e-06	5.51517e-06	protein_coding	PE_PGRS23	NE
Rv1245c	488.794	0.923172	0.125908	7.33209	2.26591e-13	7.75467e-13	protein_coding	NA	NE
Rv1246c	123.192	1.12631	0.218996	5.14307	2.70284e-07	6.07111e-07	protein_coding	relE	NE
Rv1254	491.772	0.56178	0.10968	5.12199	3.02335e-07	6.76155e-07	protein_coding	NA	ES
Rv1256c	192.162	0.50942	0.166079	3.06732	0.00215984	0.00347369	protein_coding	cyp130	NE
Rv1257c	1167.58	0.944207	0.0905236	10.4305	1.79934e-25	1.06756e-24	protein_coding	NA	NE
Rv1274	2857.26	0.918813	0.0902858	10.1767	2.51923e-24	1.43283e-23	protein_coding	lprB	NE
Rv1275	2478.54	0.668189	0.102411	6.52455	6.82059e-11	1.99514e-10	protein_coding	lprC	NE
Rv1280c	1759.61	1.07214	0.103545	10.3544	3.99875e-25	2.34112e-24	protein_coding	oppA	NE
Rv1290A	11.8937	2.01181	0.630392	3.19136	0.00141605	0.00231955	protein_coding	NA	NE
Rv1292	794.57	0.807013	0.100717	8.01266	1.1225e-15	4.27859e-15	protein_coding	argS	ES
Rv1293	1668.89	1.01576	0.0944136	10.7586	5.39854e-27	3.37896e-26	protein_coding	lysA	ES
Rv1294	1927.04	0.828792	0.0824681	10.0498	9.2014e-24	5.10236e-23	protein_coding	thrA	ES
Rv1295	1866.43	1.43591	0.0872155	16.464	6.65725e-61	1.34053e-59	protein_coding	thrC	ES
Rv1296	726.17	1.33146	0.109966	12.1079	9.59028e-34	7.83534e-33	protein_coding	thrB	ES
Rv1297	19753.2	0.64569	0.0794474	8.12726	4.39095e-16	1.71803e-15	protein_coding	rho	ES
Rv1298	2874.51	1.01436	0.0947324	10.7077	9.37075e-27	5.81045e-26	protein_coding	rpmE	NE
Rv1299	1921.33	1.32963	0.0833436	15.9536	2.69111e-57	4.8993e-56	protein_coding	prfA	ES
Rv1300	2232.64	1.31938	0.0953225	13.8412	1.43851e-43	1.69685e-42	protein_coding	hemK	GD
Rv1301	1391.43	1.68847	0.0963048	17.5326	8.08339e-69	2.02695e-67	protein_coding	NA	GD
Rv1302	649.502	0.726529	0.110515	6.57401	4.89795e-11	1.44439e-10	protein_coding	rfe	ES
Rv1315	1005.43	0.59305	0.0925059	6.41094	1.44627e-10	4.13354e-10	protein_coding	murA	ES
Rv1316c	380.028	1.03516	0.128005	8.08683	6.12352e-16	2.37264e-15	protein_coding	ogt	NE
Rv1317c	434.415	1.47373	0.126153	11.6821	1.57385e-31	1.17508e-30	protein_coding	alkA	NE
Rv1329c	426.825	0.940668	0.116278	8.08981	5.97573e-16	2.31763e-15	protein_coding	dinG	NE
Rv1330c	284.761	0.849387	0.134845	6.29898	2.9961e-10	8.38797e-10	protein_coding	pncB1	NE
Rv1331	909.456	0.729038	0.109501	6.6578	2.77959e-11	8.31999e-11	protein_coding	NA	NE
Rv1332	1016.9	1.1265	0.104613	10.7684	4.8562e-27	3.04908e-26	protein_coding	NA	NE
Rv1333	716.463	0.999942	0.11565	8.64628	5.32036e-18	2.28581e-17	protein_coding	NA	NE
Rv1334	454.745	0.588754	0.117701	5.00213	5.67017e-07	1.24556e-06	protein_coding	mec	NE
Rv1336	1085.55	0.529456	0.0922894	5.73691	9.6421e-09	2.42849e-08	protein_coding	cysM	GA
Rv1337	1073.4	1.0931	0.10205	10.7115	8.99025e-27	5.5832e-26	protein_coding	NA	GA
Rv1338	441.803	1.18623	0.116673	10.1671	2.78034e-24	1.57685e-23	protein_coding	murI	ES
Rv1339	1123.41	0.964873	0.0978273	9.86302	6.02135e-23	3.22676e-22	protein_coding	NA	NE
Rv1342c	230.047	1.38666	0.154412	8.98024	2.7018e-19	1.23959e-18	protein_coding	NA	GD
Rv1345	745.297	1.0235	0.107785	9.49573	2.18679e-21	1.09532e-20	protein_coding	mbtM	NE
Rv1346	819.726	0.799305	0.0977799	8.17453	2.97017e-16	1.17949e-15	protein_coding	mbtN	NE
Rvnt19	10.8825	1.99152	0.66018	3.01663	0.00255599	0.00407955	tRNA	leuW	NA
Rv1354c	90.6449	0.955361	0.215079	4.4419	8.91668e-06	1.79007e-05	protein_coding	NA	NE
Rv1355c	114.228	0.941764	0.205667	4.57907	4.67057e-06	9.55933e-06	protein_coding	moeY	NE
Rv1356c	34.9053	0.749905	0.32541	2.30449	0.0211951	0.0302776	protein_coding	NA	NE
Rv1358	70.5262	1.37889	0.252784	5.4548	4.90285e-08	1.16702e-07	protein_coding	NA	NE
Rv1364c	648.911	0.778215	0.105637	7.36691	1.74631e-13	6.00737e-13	protein_coding	NA	NE
Rv1367c	658.52	1.83528	0.111156	16.5108	3.06856e-61	6.24202e-60	protein_coding	NA	NE
Rv1371	11.5699	1.79193	0.621625	2.88265	0.0039434	0.00616805	protein_coding	NA	NE
Rv1373	117.034	0.661704	0.194791	3.397	0.000681298	0.00115638	protein_coding	NA	NE
Rv1374c	22.1794	0.882833	0.417728	2.11342	0.0345651	0.0479176	protein_coding	NA	NE
Rv1377c	430.301	0.790999	0.121534	6.50844	7.59335e-11	2.21468e-10	protein_coding	NA	NE
Rv1390	2620.19	0.620453	0.119916	5.17407	2.29049e-07	5.17405e-07	protein_coding	rpoZ	ES
Rv1391	1768.37	1.16701	0.0878779	13.2799	3.02974e-40	3.2472e-39	protein_coding	dfp	ES
Rv1392	3834.74	1.45418	0.0806905	18.0217	1.31638e-72	3.67021e-71	protein_coding	metK	ES
Rv1396c	440.719	0.652372	0.159304	4.09515	4.2189e-05	7.99846e-05	protein_coding	PE_PGRS25	NE
Rv1397c	1179.25	0.59572	0.0974565	6.11267	9.79771e-10	2.661e-09	protein_coding	vapC10	NE
Rv1402	225.577	0.53215	0.146786	3.62534	0.000288576	0.000507299	protein_coding	priA	ES
Rv1405c	95.6319	0.957179	0.21492	4.45366	8.44188e-06	1.69732e-05	protein_coding	NA	NE
Rv1406	285.36	0.59506	0.132257	4.49927	6.81861e-06	1.38139e-05	protein_coding	fmt	GD
Rv1407	343.664	0.909353	0.139834	6.50308	7.86901e-11	2.28838e-10	protein_coding	fmu	NE
Rv1410c	5389.3	1.19947	0.0798329	15.0247	5.05667e-51	7.7245e-50	protein_coding	NA	NE
Rv1413	207.888	0.730113	0.151377	4.82313	1.41323e-06	3.00831e-06	protein_coding	NA	NE
Rv1414	43.9075	0.837436	0.301261	2.77977	0.00543972	0.00838029	protein_coding	NA	NE
Rv1415	1127.18	0.542264	0.0942442	5.75381	8.72531e-09	2.20316e-08	protein_coding	ribA2	ES
Rv1416	630.499	0.954306	0.113155	8.43364	3.35071e-17	1.3887e-16	protein_coding	ribH	ES
Rv1417	320.868	1.74058	0.137934	12.6189	1.66043e-36	1.52187e-35	protein_coding	NA	NE
Rv1418	355.467	1.14694	0.124045	9.24613	2.32761e-20	1.1154e-19	protein_coding	lprH	NE
Rv1419	801.374	1.19303	0.10815	11.0312	2.70175e-28	1.79233e-27	protein_coding	NA	NE
Rv1420	1134.7	0.673686	0.092368	7.29349	3.02022e-13	1.01961e-12	protein_coding	uvrC	NE
Rv1421	500.238	0.688753	0.128962	5.34073	9.25741e-08	2.14964e-07	protein_coding	NA	NE
Rv1432	86.6106	0.951592	0.224251	4.24342	2.20143e-05	4.26694e-05	protein_coding	NA	NE
Rv1439c	83.2293	0.67026	0.219914	3.04783	0.00230498	0.00369817	protein_coding	NA	NE
Rv1442	1592.45	1.23355	0.0944397	13.0618	5.44177e-39	5.5207e-38	protein_coding	bisC	NE
Rv1462	1130.7	0.61676	0.0911534	6.76617	1.32232e-11	4.04301e-11	protein_coding	NA	ES
Rv1465	439.26	0.998718	0.116552	8.56889	1.04492e-17	4.432e-17	protein_coding	NA	ES
Rv1471	394.238	1.2703	0.123419	10.2926	7.61031e-25	4.41664e-24	protein_coding	trxB1	NE
Rv1472	1563.2	0.593435	0.08714	6.81013	9.7511e-12	2.99982e-11	protein_coding	echA12	NE
Rv1473	963.165	0.753984	0.0930961	8.09899	5.54189e-16	2.15356e-15	protein_coding	NA	NE
Rv1473A	26.1402	0.958275	0.379258	2.52671	0.0115135	0.0170522	protein_coding	NA	NE
Rv1474c	214.7	0.891456	0.150222	5.93424	2.95203e-09	7.72799e-09	protein_coding	NA	NE
Rv1479	4483.56	0.849594	0.0779531	10.8988	1.16795e-27	7.55945e-27	protein_coding	moxR1	ES
Rv1480	1819.52	1.1641	0.087073	13.3693	9.14025e-41	9.92975e-40	protein_coding	NA	ES
Rv1481	1923.46	1.30443	0.0931335	14.006	1.43278e-44	1.76312e-43	protein_coding	NA	ES
Rv1485	322.364	0.820706	0.134397	6.1066	1.01774e-09	2.76035e-09	protein_coding	hemZ	ES
Rv1486c	1001.65	0.977976	0.0970582	10.0762	7.04067e-24	3.94258e-23	protein_coding	NA	NE
Rv1487	410.673	0.743583	0.135695	5.47981	4.25793e-08	1.01899e-07	protein_coding	NA	NE
Rv1488	2359.67	0.926594	0.0866852	10.6892	1.14381e-26	7.07034e-26	protein_coding	NA	NE
Rv1489	790.182	1.22862	0.117559	10.4511	1.44896e-25	8.64822e-25	protein_coding	NA	NE
Rv1489A	156.207	2.75942	0.211111	13.0709	4.82931e-39	4.91185e-38	protein_coding	NA	NE
Rv1498c	839.334	0.633061	0.102269	6.19015	6.01086e-10	1.65506e-09	protein_coding	NA	NE
Rv1502	2089.6	0.501804	0.109226	4.59419	4.34431e-06	8.92363e-06	protein_coding	NA	NE
Rv1503c	273.029	0.932332	0.14513	6.42412	1.32637e-10	3.79903e-10	pseudogene	NA	NE
Rv1506c	176.211	0.557377	0.183214	3.04221	0.00234847	0.00375737	protein_coding	NA	NE
Rv1507A	23.7912	3.16317	0.555879	5.69039	1.2675e-08	3.15647e-08	protein_coding	NA	NE
Rv1518	19.8	1.50688	0.466915	3.2273	0.00124962	0.00206134	protein_coding	NA	NE
Rv1528c	18.5545	1.15585	0.459617	2.5148	0.01191	0.0176262	protein_coding	papA4	NE
Rv1536	2707.49	1.28307	0.0933416	13.7459	5.38676e-43	6.17155e-42	protein_coding	ileS	ES
Rv1537	117.07	0.950743	0.196094	4.8484	1.24464e-06	2.65794e-06	protein_coding	dinX	NE
Rv1540	1018.05	0.622396	0.0901644	6.9029	5.09497e-12	1.587e-11	protein_coding	NA	GD
Rv1545	327.309	0.76786	0.137004	5.60467	2.08647e-08	5.1287e-08	protein_coding	NA	NE
Rv1558	412.186	0.798646	0.127528	6.26249	3.78876e-10	1.05487e-09	protein_coding	NA	NE
Rv1561	108.789	0.556677	0.192827	2.88693	0.00389026	0.00609688	protein_coding	vapC11	NE
Rv1562c	274.036	1.19979	0.148521	8.07821	6.57226e-16	2.53911e-15	protein_coding	treZ	NE
Rv1563c	327.631	1.13764	0.140061	8.12245	4.56879e-16	1.78236e-15	protein_coding	treY	NE
Rv1564c	876.093	0.716456	0.0946759	7.56746	3.8059e-14	1.35726e-13	protein_coding	treX	NE
Rv1568	340.024	0.593805	0.14526	4.08787	4.35354e-05	8.24196e-05	protein_coding	bioA	NE
Rv1573	35.396	1.93148	0.36791	5.24988	1.522e-07	3.48401e-07	protein_coding	NA	Uncertain
Rv1574	32.0179	1.72637	0.390391	4.42217	9.77166e-06	1.9558e-05	protein_coding	NA	NE
Rv1575	21.2286	1.54239	0.448832	3.43646	0.000589361	0.00100763	protein_coding	NA	NE
Rv1576c	425.82	1.10653	0.118513	9.33678	9.9306e-21	4.83435e-20	protein_coding	NA	GD
Rv1577c	309.434	0.951547	0.141167	6.74057	1.57762e-11	4.80151e-11	protein_coding	NA	GD
Rv1578c	131.772	0.754231	0.186645	4.04098	5.32276e-05	9.96798e-05	protein_coding	NA	NE
Rv1582c	101.721	1.10116	0.210323	5.23556	1.64482e-07	3.75595e-07	protein_coding	NA	NE
Rv1584c	29.6061	1.88534	0.404024	4.6664	3.06518e-06	6.375e-06	protein_coding	NA	NE
Rv1585c	63.3376	1.03	0.256401	4.01715	5.89051e-05	0.000109848	protein_coding	NA	NE
Rv1587c	2.32193	4.09901	1.57627	2.60044	0.00931034	0.0139813	protein_coding	NA	NE
Rv1592c	906.144	0.888505	0.0990836	8.96723	3.04054e-19	1.39021e-18	protein_coding	NA	NE
Rv1597	547.234	0.553203	0.114563	4.82883	1.37338e-06	2.92504e-06	protein_coding	NA	NE
Rv1600	627.51	0.587661	0.107233	5.48021	4.24813e-08	1.01726e-07	protein_coding	hisC1	ES
Rv1602	297.993	0.617485	0.132705	4.65307	3.27025e-06	6.79088e-06	protein_coding	hisH	ES
Rv1603	464.642	0.613083	0.113634	5.39523	6.84373e-08	1.60506e-07	protein_coding	hisA	ES
Rv1604	519.004	0.717464	0.111579	6.4301	1.27518e-10	3.66029e-10	protein_coding	impA	NE
Rv1605	415.272	0.83696	0.1316	6.3599	2.01891e-10	5.71689e-10	protein_coding	hisF	ES
Rv1606	228.928	0.826451	0.142879	5.78428	7.28245e-09	1.85173e-08	protein_coding	hisI	ES
Rv1615	1043.35	0.907303	0.106241	8.54008	1.34133e-17	5.67113e-17	protein_coding	NA	NE
Rv1616	522.89	1.993	0.118395	16.8334	1.3884e-63	2.97611e-62	protein_coding	NA	NE
Rv1619	220.463	0.647787	0.151051	4.28855	1.79847e-05	3.5184e-05	protein_coding	NA	NE
Rv1628c	358.78	0.653055	0.13053	5.00311	5.64137e-07	1.23992e-06	protein_coding	NA	NE
Rv1631	2287.53	0.802762	0.088731	9.04714	1.46759e-19	6.7959e-19	protein_coding	coaE	GD
Rv1633	1973.7	0.697249	0.0849159	8.21105	2.19254e-16	8.76796e-16	protein_coding	uvrB	NE
Rv1634	761.245	0.861042	0.0993003	8.67109	4.27999e-18	1.8528e-17	protein_coding	NA	GA
Rv1635c	631.478	1.00086	0.108665	9.21053	3.2451e-20	1.54394e-19	protein_coding	NA	NE
Rv1637c	445.062	0.680732	0.117009	5.81776	5.96425e-09	1.52923e-08	protein_coding	NA	NE
Rv1638	2355	0.731739	0.0839025	8.7213	2.75023e-18	1.20762e-17	protein_coding	uvrA	NE
Rv1640c	971.241	0.521506	0.0920744	5.66396	1.47917e-08	3.67673e-08	protein_coding	lysX	NE
Rv1642	3318.08	0.607062	0.0984949	6.16339	7.12046e-10	1.95384e-09	protein_coding	rpmI	Uncertain
Rv1643	3583.53	1.03936	0.0868723	11.9642	5.47388e-33	4.28769e-32	protein_coding	rplT	ES
Rv1644	2975.18	1.71668	0.122972	13.9599	2.73656e-44	3.32642e-43	protein_coding	tsnR	GA
Rv1647	370.448	1.95638	0.135909	14.3948	5.58234e-47	7.39429e-46	protein_coding	NA	NE
Rv1648	579.336	1.39811	0.108138	12.929	3.08983e-38	3.02682e-37	protein_coding	NA	NE
Rv1664	408.715	0.951072	0.125329	7.5886	3.23389e-14	1.15845e-13	protein_coding	pks9	NE
Rv1669	7.63312	2.0779	0.787529	2.63851	0.00832711	0.0125758	protein_coding	NA	NE
Rv1670	105.053	0.783533	0.210548	3.72139	0.000198127	0.000353121	protein_coding	NA	NE
Rv1671	83.1272	1.05731	0.246717	4.28552	1.8231e-05	3.56309e-05	protein_coding	NA	NE
Rv1677	895.802	0.553045	0.0959602	5.76328	8.24961e-09	2.08966e-08	protein_coding	dsbF	NE
Rv1682	94.0399	0.693186	0.224195	3.09188	0.00198892	0.00320657	protein_coding	NA	NE
Rv1701	392.23	0.699349	0.120196	5.81842	5.94075e-09	1.52418e-08	protein_coding	NA	NE
Rv1702c	199.808	1.20046	0.159936	7.5059	6.10087e-14	2.15314e-13	protein_coding	NA	ESD
Rv1705c	64.5228	1.39058	0.270522	5.14037	2.74199e-07	6.15559e-07	protein_coding	PPE22	NE
Rv1706c	68.1939	0.728382	0.254536	2.86161	0.00421497	0.00657476	protein_coding	PPE23	NE
Rv1711	472.852	0.711853	0.116676	6.10108	1.05352e-09	2.85352e-09	protein_coding	NA	GD
Rv1714	109.772	0.899597	0.195598	4.5992	4.24111e-06	8.72064e-06	protein_coding	NA	NE
Rv1724c	130.262	1.16567	0.194455	5.99457	2.04023e-09	5.41572e-09	protein_coding	NA	NE
Rv1725c	145.242	0.536572	0.170268	3.15134	0.00162522	0.00264049	protein_coding	NA	NE
Rv1729c	187.284	0.650771	0.15781	4.12376	3.72739e-05	7.09699e-05	protein_coding	NA	NE
Rv1759c	69.1422	0.616994	0.239017	2.58138	0.00984048	0.0147219	protein_coding	wag22	NE
Rv1766	333.984	1.27678	0.140053	9.1164	7.76588e-20	3.64265e-19	protein_coding	NA	NE
Rv1767	174.975	1.41858	0.171119	8.29004	1.13206e-16	4.57762e-16	protein_coding	NA	NE
Rv1778c	195.829	1.72178	0.180459	9.5411	1.41321e-21	7.15036e-21	protein_coding	NA	NE
Rv1779c	774.608	1.72293	0.120679	14.2769	3.04806e-46	3.98447e-45	protein_coding	NA	NE
Rv1781c	201.033	0.579681	0.148694	3.89849	9.6793e-05	0.00017735	protein_coding	malQ	GA
Rv1782	3614.07	0.911677	0.0886115	10.2885	7.94301e-25	4.60302e-24	protein_coding	eccB5	GD
Rv1783	10685	0.632511	0.0775886	8.1521	3.5765e-16	1.41323e-15	protein_coding	eccC5	GD
Rv1787	135.517	0.937809	0.188109	4.98546	6.18153e-07	1.35045e-06	protein_coding	PPE25	GA
Rv1788	38.5809	0.719495	0.30979	2.32253	0.0202046	0.0289977	protein_coding	PE18	GA
Rv1790	101.932	1.74459	0.219893	7.93383	2.12483e-15	7.99215e-15	protein_coding	PPE27	GA
Rv1795	2704.05	0.967446	0.0905802	10.6805	1.2553e-26	7.71169e-26	protein_coding	eccD5	GD
Rv1796	4040.89	1.13074	0.076996	14.6857	7.96152e-49	1.14594e-47	protein_coding	mycP5	GD
Rv1797	3941.25	1.02263	0.0836816	12.2205	2.41736e-34	2.02055e-33	protein_coding	eccE5	GD
Rv1798	2762.39	1.29645	0.0851536	15.2249	2.41855e-52	3.8265e-51	protein_coding	eccA5	NE
Rv1799	253.88	1.67467	0.175289	9.55376	1.25072e-21	6.34429e-21	protein_coding	lppT	NE
Rv1800	463.246	1.99192	0.135908	14.6564	1.22556e-48	1.7389e-47	protein_coding	PPE28	NE
Rv1801	46.1986	1.5042	0.308723	4.87234	1.10284e-06	2.36399e-06	protein_coding	PPE29	NE
Rv1811	540.73	1.81724	0.114999	15.8021	3.00741e-56	5.23605e-55	protein_coding	mgtC	GA
Rv1813c	280.861	1.72037	0.154121	11.1625	6.22364e-29	4.2562e-28	protein_coding	NA	NE
Rv1814	435.798	0.724546	0.118911	6.0932	1.10675e-09	2.99364e-09	protein_coding	erg3	GA
Rv1818c	506.434	0.872233	0.145732	5.98518	2.16157e-09	5.71875e-09	protein_coding	PE_PGRS33	NE
Rv1819c	1324.2	0.899417	0.103629	8.67921	3.98531e-18	1.73087e-17	protein_coding	bacA	NE
Rv1821	8818.58	0.84596	0.0830926	10.1809	2.41244e-24	1.37406e-23	protein_coding	secA2	NE
Rv1822	446.457	0.865234	0.118267	7.31594	2.55585e-13	8.7021e-13	protein_coding	pgsA2	ES
Rv1828	1618.62	0.71543	0.088069	8.12352	4.52871e-16	1.77019e-15	protein_coding	NA	GD
Rv1831	708.482	1.19892	0.103004	11.6396	2.59343e-31	1.91482e-30	protein_coding	NA	NE
Rv1832	2927.38	1.35733	0.0875259	15.5078	3.07274e-54	5.04157e-53	protein_coding	gcvB	ES
Rv1835c	527.403	1.40462	0.122263	11.4885	1.50763e-30	1.09091e-29	protein_coding	NA	GA
Rv1840c	47.9105	1.09259	0.299908	3.64309	0.000269382	0.000474812	protein_coding	PE_PGRS34	NE
Rv1841c	728.087	0.750057	0.108469	6.91495	4.68026e-12	1.46469e-11	protein_coding	NA	NE
Rv1842c	703.253	0.906078	0.102058	8.87807	6.80286e-19	3.06475e-18	protein_coding	NA	NE
Rv1854c	2029.67	2.21711	0.0927357	23.9078	2.54024e-126	1.7462e-124	protein_coding	ndh	GD
Rv1857	414.733	0.851087	0.126023	6.75344	1.44381e-11	4.40432e-11	protein_coding	modA	GA
Rv1858	80.9128	0.698725	0.222658	3.1381	0.00170045	0.00275597	protein_coding	modB	NE
Rv1859	354.664	0.653325	0.13046	5.00786	5.50379e-07	1.21102e-06	protein_coding	modC	NE
Rv1863c	2150.16	1.13105	0.0943775	11.9843	4.29421e-33	3.37384e-32	protein_coding	NA	NE
Rv1864c	309.563	1.04842	0.143176	7.3226	2.43208e-13	8.29486e-13	protein_coding	NA	NE
Rv1870c	1711.89	1.17034	0.0843921	13.8679	9.92001e-44	1.18416e-42	protein_coding	NA	NE
Rv1873	12.6166	1.44323	0.564972	2.55452	0.0106335	0.0158194	protein_coding	NA	GA
Rv1882c	729.162	0.920026	0.0993227	9.263	1.98762e-20	9.57083e-20	protein_coding	NA	GA
Rv1887	2711.13	0.694313	0.0814376	8.52571	1.51873e-17	6.40083e-17	protein_coding	NA	NE
Rv1887a	668.197	1.58602	0.119701	13.2499	4.51646e-40	4.8019e-39	pseudogene	NA	NA
Rv1888A	81.6085	1.43414	0.241261	5.94435	2.77548e-09	7.28015e-09	pseudogene	NA	Uncertain
Rv1890c	162.777	1.06971	0.169786	6.30033	2.97015e-10	8.3277e-10	protein_coding	NA	NE
RVnc0001	10.8026	1.80151	0.646483	2.78662	0.00532604	0.00821785	ncRNA	AS1890	NA
Rv1897c	74.2054	0.860124	0.239475	3.59172	0.000328508	0.000573702	protein_coding	NA	NE
Rv1905c	512.373	0.732902	0.127796	5.73493	9.75519e-09	2.45543e-08	protein_coding	aao	NE
Rv1910c	143.221	0.791582	0.173242	4.56922	4.89535e-06	1.0004e-05	protein_coding	NA	NE
Rv1911c	574.287	0.643316	0.111383	5.77572	7.66246e-09	1.94588e-08	protein_coding	lppC	NE
Rv1914c	131.618	0.60943	0.190525	3.19869	0.00138054	0.00226417	protein_coding	NA	NE
Rv1922	206.116	0.669476	0.152318	4.39526	1.10639e-05	2.20559e-05	protein_coding	NA	NE
Rv1924c	282.026	0.861677	0.136612	6.30746	2.83648e-10	7.96412e-10	protein_coding	NA	GA
Rv1927	406.958	0.690004	0.136556	5.05292	4.35111e-07	9.62167e-07	protein_coding	NA	NE
Rv1929c	316.941	0.667662	0.139757	4.7773	1.77661e-06	3.75575e-06	protein_coding	NA	NE
Rv1945	94.4321	0.805144	0.210536	3.82425	0.000131169	0.000237852	protein_coding	NA	NE
Rv1948c	87.8029	0.908098	0.214907	4.22555	2.3836e-05	4.60883e-05	protein_coding	NA	NE
Rv1958c	16.7208	2.4137	0.575665	4.1929	2.75414e-05	5.28684e-05	protein_coding	NA	GA
Rv1977	362.739	0.623233	0.1245	5.00587	5.56104e-07	1.22294e-06	protein_coding	NA	NE
Rv1979c	1502.51	1.91781	0.11083	17.3041	4.37918e-67	1.0455e-65	protein_coding	NA	GA
RV1984a	357.375	2.0907	0.142443	14.6775	8.98761e-49	1.28436e-47	protein_coding	NA	NA
Rv1989c	202.195	0.501702	0.166765	3.00844	0.00262591	0.00418278	protein_coding	NA	NE
Rv1991c	157.2	0.878582	0.167347	5.25006	1.52051e-07	3.48401e-07	protein_coding	mazF6	NE
Rv2003c	100.269	0.804863	0.208578	3.85882	0.000113938	0.000207524	protein_coding	NA	NE
Rv2010	378.758	0.861809	0.12865	6.69885	2.10062e-11	6.34003e-11	protein_coding	vapC15	NE
Rv2017	340.761	1.31176	0.131857	9.94837	2.56341e-23	1.39622e-22	protein_coding	NA	ES
Rv2019	84.7335	1.51166	0.250442	6.03597	1.5801e-09	4.21959e-09	protein_coding	NA	GA
Rv2022c	154.101	0.525605	0.173446	3.03037	0.00244253	0.00390159	protein_coding	NA	GA
Rv2023c	75.0702	0.591112	0.235665	2.50827	0.0121325	0.0179488	protein_coding	NA	NE
Rv2037c	387.5	1.6036	0.136981	11.7067	1.17779e-31	8.86012e-31	protein_coding	NA	NE
Rv2038c	204.39	1.51374	0.164365	9.20962	3.27268e-20	1.5552e-19	protein_coding	NA	NE
Rv2039c	125.751	1.75636	0.205813	8.53376	1.41661e-17	5.97674e-17	protein_coding	NA	NE
Rv2040c	241.322	1.66664	0.157782	10.563	4.42521e-26	2.67729e-25	protein_coding	NA	NE
Rv2041c	302.362	1.81836	0.144268	12.604	2.00673e-36	1.83085e-35	protein_coding	NA	NE
Rv2042c	279.347	1.40213	0.147558	9.50223	2.05434e-21	1.03027e-20	protein_coding	NA	NE
Rv2043c	931.737	0.878944	0.105167	8.35757	6.40248e-17	2.63162e-16	protein_coding	pncA	NE
Rv2044c	55.255	1.42824	0.281674	5.07053	3.96715e-07	8.8068e-07	protein_coding	NA	NE
Rv2047c	928.93	1.16841	0.105437	11.0816	1.54098e-28	1.04134e-27	protein_coding	NA	NE
Rv2048c	9225.42	0.970603	0.0817175	11.8775	1.54844e-32	1.19182e-31	protein_coding	pks12	NE
Rv2051c	3330.44	0.507803	0.0915713	5.54544	2.93223e-08	7.09393e-08	protein_coding	ppm1	ESD
Rv2052c	805.602	1.26371	0.136482	9.25917	2.06021e-20	9.90837e-20	protein_coding	NA	NE
Rv2053c	498.997	1.37256	0.129307	10.6147	2.54542e-26	1.55415e-25	protein_coding	fxsA	GA
Rv2055c	73.3822	1.21791	0.255589	4.76512	1.88741e-06	3.97733e-06	protein_coding	rpsR2	GA
Rv2059	273.829	1.01091	0.141041	7.1675	7.63791e-13	2.53137e-12	protein_coding	NA	NE
Rv2064	244.788	0.663241	0.166669	3.97939	6.9092e-05	0.000128185	protein_coding	cobG	NE
Rv2076c	112.925	1.1957	0.212792	5.61912	1.91928e-08	4.7294e-08	protein_coding	NA	NE
Rv2077c	1490.8	1.15717	0.0882434	13.1134	2.75875e-39	2.84951e-38	protein_coding	NA	NE
Rv2081c	493.895	1.72134	0.125153	13.7539	4.82667e-43	5.5458e-42	protein_coding	NA	NE
Rv2085	185.549	0.636116	0.168088	3.78441	0.000154071	0.000277328	protein_coding	NA	Uncertain
Rv2086	21.6878	2.34363	0.496183	4.72331	2.32038e-06	4.8602e-06	protein_coding	NA	NE
Rv2089c	126.291	1.08507	0.194877	5.56795	2.57758e-08	6.27783e-08	protein_coding	pepE	NE
Rv2092c	2642.66	1.62377	0.0821771	19.7594	6.6636e-87	2.63047e-85	protein_coding	helY	NE
Rv2093c	1191.89	1.9992	0.12739	15.6935	1.67431e-55	2.81666e-54	protein_coding	tatC	GD
Rv2094c	1532.12	0.915969	0.0993844	9.21642	3.07174e-20	1.4632e-19	protein_coding	tatA	Uncertain
Rv2096c	872.723	1.07403	0.094856	11.3227	1.01257e-29	7.15798e-29	protein_coding	pafB	NE
Rv2099c	18.7011	1.37485	0.466519	2.94704	0.00320827	0.00506791	pseudogene	PE21	NA
Rv2100	54.1789	0.571123	0.265467	2.15139	0.0314452	0.0438211	protein_coding	NA	NE
Rv2103c	360.783	0.836531	0.131476	6.36262	1.98347e-10	5.62053e-10	protein_coding	vapC37	NE
Rv2107	758.374	5.84727	0.418496	13.9721	2.30683e-44	2.82127e-43	protein_coding	PE22	NE
Rv2108	1292.32	2.44678	0.329128	7.43413	1.05259e-13	3.65892e-13	protein_coding	PPE36	NE
Rv2109c	1814.66	1.34936	0.0959259	14.0667	6.08192e-45	7.62535e-44	protein_coding	prcA	ES
Rv2110c	2186.9	1.07523	0.0854902	12.5773	2.81566e-36	2.54559e-35	protein_coding	prcB	ES
Rv2115c	8657.21	1.09808	0.0863273	12.72	4.58021e-37	4.32732e-36	protein_coding	mpa	NE
Rv2116	142.422	0.622137	0.194307	3.20182	0.00136562	0.00224248	protein_coding	lppK	NE
Rv2124c	6670.05	1.76593	0.0865773	20.3972	1.77218e-92	7.85075e-91	protein_coding	metH	NE
Rv2125	1196.51	0.901397	0.0885893	10.175	2.56362e-24	1.456e-23	protein_coding	NA	NE
Rv2126c	35.011	1.03895	0.354175	2.93345	0.00335223	0.00528483	protein_coding	PE_PGRS37	NE
Rv2133c	314.308	1.70193	0.153899	11.0588	1.9884e-28	1.32793e-27	protein_coding	NA	NE
Rv2134c	1129.01	0.865179	0.0973053	8.89139	6.0349e-19	2.72185e-18	protein_coding	NA	NE
Rv2136c	723.224	0.847995	0.105487	8.03885	9.06849e-16	3.47989e-15	protein_coding	NA	NE
Rv2142c	81.3781	1.35373	0.242596	5.58018	2.40273e-08	5.86631e-08	protein_coding	parE2	GA
Rv2146c	1271.06	0.74614	0.102228	7.29881	2.90316e-13	9.85752e-13	protein_coding	NA	Uncertain
Rv2148c	412.995	0.801499	0.126417	6.34012	2.2959e-10	6.46908e-10	protein_coding	NA	NE
Rv2149c	620.283	0.551458	0.115559	4.77208	1.82336e-06	3.84647e-06	protein_coding	yfiH	NE
Rv2163c	2210	0.52028	0.083906	6.20075	5.61938e-10	1.55048e-09	protein_coding	pbpB	ESD
Rv2165c	1226.34	0.786779	0.097412	8.07682	6.64799e-16	2.5634e-15	protein_coding	NA	GD
Rv2166c	1196.68	0.711397	0.0933228	7.62296	2.47915e-14	8.91288e-14	protein_coding	NA	NE
Rv2172c	3483.38	3.23319	0.0974455	33.1794	2.13116e-241	6.53612e-239	protein_coding	NA	ES
Rv2173	543.102	1.14709	0.114499	10.0184	1.26551e-23	6.97867e-23	protein_coding	idsA2	NE
Rv2174	882.199	1.59165	0.108259	14.7022	6.23546e-49	9.00753e-48	protein_coding	mptA	ES
Rv2175c	178.594	0.661286	0.162612	4.06665	4.76937e-05	8.96957e-05	protein_coding	NA	NE
Rv2177c	110.771	1.46375	0.207268	7.06214	1.6396e-12	5.30608e-12	protein_coding	NA	NE
Rv2181	1336.52	0.743594	0.0863723	8.60917	7.35918e-18	3.13808e-17	protein_coding	NA	GA
Rv2182c	2051.35	0.906937	0.103659	8.74925	2.14768e-18	9.47211e-18	protein_coding	NA	ES
Rv2183c	370.351	0.696956	0.132072	5.27708	1.3126e-07	3.02506e-07	protein_coding	NA	NE
Rv2184c	1069.87	0.636664	0.0894209	7.11985	1.08041e-12	3.53371e-12	protein_coding	NA	NE
Rv2188c	207.442	0.544165	0.150395	3.61825	0.000296605	0.000520265	protein_coding	pimB	ES
Rv2202c	4728.16	1.23731	0.0752207	16.449	8.52189e-61	1.69884e-59	protein_coding	adoK	GD
Rv2205c	272.375	0.868899	0.142146	6.11272	9.79475e-10	2.661e-09	protein_coding	NA	NE
Rv2209	432.973	1.83763	0.13002	14.1334	2.36289e-45	3.00986e-44	protein_coding	NA	GA
Rv2212	307.276	0.754042	0.128381	5.87346	4.26789e-09	1.1071e-08	protein_coding	NA	NE
Rv2218	967.001	0.524531	0.105287	4.98192	6.29575e-07	1.37465e-06	protein_coding	lipA	ES
Rv2219	1626.58	0.598506	0.0887382	6.74462	1.53428e-11	4.67318e-11	protein_coding	NA	GD
Rv2224c	2576.31	0.885524	0.0918167	9.64448	5.18738e-22	2.68599e-21	protein_coding	caeA	GA
Rvns01	248371	1.00351	0.0859336	11.6778	1.65543e-31	1.23138e-30	misc_RNA	rnpB	NA
Rv2227	104.67	0.621578	0.195403	3.181	0.00146768	0.00239822	protein_coding	NA	NE
Rv2235	518.811	0.659613	0.112923	5.84126	5.18063e-09	1.33431e-08	protein_coding	NA	GD
Rv2254c	68.0947	3.63563	0.400546	9.07668	1.11936e-19	5.20757e-19	protein_coding	NA	NE
Rv2256a	254.531	1.77349	0.169969	10.4342	1.73095e-25	1.02851e-24	protein_coding	NA	NA
Rv2266	281.692	0.538923	0.131804	4.08881	4.33591e-05	8.21639e-05	protein_coding	cyp124	NE
Rv2270	16.778	1.42123	0.493433	2.88029	0.00397314	0.00620969	protein_coding	lppN	NE
Rv2291	774.506	0.66881	0.0996096	6.71431	1.88962e-11	5.72922e-11	protein_coding	sseB	NE
Rv2295	695.403	0.726008	0.0985021	7.37048	1.70015e-13	5.85362e-13	protein_coding	NA	NE
Rv2307A	27.4839	1.61136	0.399399	4.03446	5.47292e-05	0.000102348	protein_coding	NA	NE
Rv2325c	1118.07	1.45604	0.0924013	15.7578	6.07092e-56	1.03883e-54	protein_coding	NA	NE
Rv2326c	3085.65	1.34813	0.0933009	14.4492	2.53512e-47	3.4147e-46	protein_coding	NA	NE
Rv2327	536.671	2.14981	0.131796	16.3117	8.15429e-60	1.60153e-58	protein_coding	NA	NE
Rv2328	209.493	1.4463	0.162046	8.92528	4.44591e-19	2.02119e-18	protein_coding	PE23	NE
Rv2329c	3129.4	0.577484	0.0903434	6.39209	1.6363e-10	4.65662e-10	protein_coding	narK1	NE
Rv2331	171.927	0.715361	0.178358	4.01081	6.05114e-05	0.000112633	protein_coding	NA	NE
Rv2331A	75.0445	1.16916	0.240198	4.86747	1.13035e-06	2.42165e-06	protein_coding	NA	NE
Rv2332	408.436	0.769039	0.117853	6.52543	6.7808e-11	1.98495e-10	protein_coding	mez	NE
Rv2342	226.594	0.827049	0.154112	5.36653	8.02674e-08	1.87479e-07	protein_coding	NA	NE
Rv2360c	128.083	0.708431	0.191689	3.69573	0.000219254	0.000388691	protein_coding	NA	NE
Rv2364c	844.17	1.69511	0.0992773	17.0745	2.29685e-65	5.14469e-64	protein_coding	era	GD
Rv2365c	95.9949	2.3743	0.25733	9.22669	2.79131e-20	1.33441e-19	protein_coding	NA	NE
Rv2366c	1217.06	1.93577	0.0971731	19.9208	2.68441e-88	1.10338e-86	protein_coding	NA	NE
Rv2367c	746.646	1.43392	0.100692	14.2408	5.11702e-46	6.64545e-45	protein_coding	NA	NE
Rv2368c	1142.88	1.88027	0.100847	18.6447	1.39393e-77	4.44609e-76	protein_coding	phoH1	NE
Rv2372c	768.525	1.54566	0.119894	12.8918	5.00407e-38	4.85432e-37	protein_coding	NA	NE
Rv2373c	2058.68	1.84497	0.0844615	21.8439	8.87449e-106	4.78143e-104	protein_coding	dnaJ2	GD
Rv2374c	2169.29	0.572022	0.0926432	6.17446	6.63893e-10	1.82422e-09	protein_coding	hrcA	NE
Rv2388c	627.904	0.763778	0.107251	7.12139	1.06845e-12	3.49745e-12	protein_coding	hemN	NE
Rv2395	1182.77	0.534294	0.0901724	5.92525	3.11818e-09	8.13625e-09	protein_coding	NA	NE
Rv2395B	756.539	0.745992	0.115744	6.44522	1.15435e-10	3.31824e-10	protein_coding	aprB	GA
Rv2396	1789.95	0.842317	0.09603	8.77139	1.76471e-18	7.84379e-18	protein_coding	PE_PGRS41	NE
Rv2397c	357.488	0.892919	0.132141	6.75731	1.40577e-11	4.29159e-11	protein_coding	cysA1	GD
Rv2398c	319.051	1.82052	0.140372	12.9692	1.82833e-38	1.79989e-37	protein_coding	cysW	GD
Rv2399c	232.364	2.16191	0.161635	13.3752	8.43762e-41	9.19147e-40	protein_coding	cysT	GD
Rv2400c	431.583	1.5888	0.122121	13.0101	1.07214e-38	1.06599e-37	protein_coding	subI	GD
Rv2403c	424.205	1.22402	0.13031	9.39315	5.82304e-21	2.86623e-20	protein_coding	lppR	NE
Rv2404c	803.328	0.815296	0.101962	7.99608	1.28442e-15	4.87247e-15	protein_coding	lepA	NE
Rv2405	651.332	0.585996	0.115772	5.06166	4.15628e-07	9.21128e-07	protein_coding	NA	NE
Rv2417c	454.239	0.584065	0.117333	4.97786	6.42916e-07	1.40225e-06	protein_coding	NA	NE
Rv2418c	475.843	0.679727	0.117132	5.80309	6.51054e-09	1.66075e-08	protein_coding	NA	GD
Rv2419c	401.401	0.739834	0.121252	6.10162	1.05e-09	2.84592e-09	protein_coding	gpgP	NE
Rv2421c	253.631	0.964377	0.140932	6.84285	7.76303e-12	2.40304e-11	protein_coding	nadD	ES
Rv2424c	39.1363	2.6656	0.398657	6.68645	2.28648e-11	6.86978e-11	protein_coding	NA	NE
Rv2425c	652.8	0.557114	0.109977	5.06574	4.06814e-07	9.02096e-07	protein_coding	NA	NE
Rv2427A	56.4759	3.7876	0.422532	8.96406	3.12951e-19	1.42925e-18	pseudogene	oxyR'	NA
Rv2428	1041.49	1.74022	0.124265	14.0041	1.47074e-44	1.80426e-43	protein_coding	ahpC	NE
Rv2429	697.683	2.44594	0.12701	19.2578	1.21458e-82	4.24782e-81	protein_coding	ahpD	NE
Rv2430c	1499.79	1.91739	0.115277	16.633	4.02167e-62	8.35125e-61	protein_coding	PPE41	NE
Rv2431c	906.716	0.84892	0.121575	6.9827	2.89556e-12	9.19887e-12	protein_coding	PE25	NE
Rv2432c	212.198	1.89946	0.191062	9.94161	2.74365e-23	1.49032e-22	protein_coding	NA	NE
Rv2436	131.554	1.89813	0.206392	9.19669	3.69129e-20	1.74996e-19	protein_coding	rbsK	NE
Rv2437	37.8962	1.59225	0.339784	4.68607	2.78498e-06	5.80132e-06	protein_coding	NA	NE
Rv2439c	304.484	0.55861	0.141042	3.9606	7.47627e-05	0.000138384	protein_coding	proB	ES
Rv2440c	1257.99	1.2924	0.115131	11.2254	3.06043e-29	2.12577e-28	protein_coding	obg	ES
Rv2446c	186.284	0.705164	0.161	4.37989	1.1874e-05	2.36e-05	protein_coding	NA	NE
Rv2450c	489.7	4.47438	0.192534	23.2395	1.81853e-119	1.16943e-117	protein_coding	rpfE	NE
Rv2452c	84.2901	2.67124	0.278047	9.60715	7.45861e-22	3.84205e-21	protein_coding	NA	NE
Rv2453c	367.82	1.07019	0.130444	8.20419	2.32159e-16	9.27473e-16	protein_coding	mobA	NE
Rv2454c	2439.76	0.786572	0.0948338	8.29421	1.09306e-16	4.4289e-16	protein_coding	NA	GD
Rv2455c	5080.19	0.9069	0.0842087	10.7697	4.78724e-27	3.01052e-26	protein_coding	NA	GD
Rv2456c	546.3	0.853488	0.11831	7.21397	5.43449e-13	1.81013e-12	protein_coding	NA	GA
Rvnt26	450.895	0.7241	0.123236	5.87572	4.21009e-09	1.09353e-08	tRNA	proU	NA
Rv2466c	451.324	0.873837	0.12221	7.15029	8.65935e-13	2.85801e-12	protein_coding	NA	NE
Rv2471	553.156	1.23761	0.13079	9.46261	3.00361e-21	1.49693e-20	protein_coding	aglA	NE
Rv2472	82.8766	0.857027	0.219695	3.90098	9.58033e-05	0.000175779	protein_coding	NA	NE
Rv2474c	415.771	1.02079	0.126378	8.07724	6.62475e-16	2.55691e-15	protein_coding	NA	NE
Rv2475c	505.679	0.890798	0.119482	7.45551	8.95223e-14	3.12544e-13	protein_coding	NA	NE
Rv2478c	149.78	2.45219	0.202767	12.0936	1.14143e-33	9.26864e-33	protein_coding	NA	NE
Rv2481c	13.5896	1.17394	0.538291	2.18086	0.0291936	0.0407688	protein_coding	NA	NE
Rvnt28	8.34036	1.55529	0.714151	2.17782	0.0294195	0.0410555	tRNA	argW	NA
Rv2486	241.721	0.634688	0.146932	4.31959	1.56319e-05	3.07775e-05	protein_coding	echA14	NE
Rv2491	20.5724	1.41734	0.447893	3.16446	0.0015537	0.00253048	protein_coding	NA	GD
Rv2492	93.7539	0.815867	0.217823	3.74555	0.00018	0.000321965	protein_coding	NA	NE
Rv2495c	1712.11	1.54037	0.0905593	17.0095	6.98435e-65	1.53849e-63	protein_coding	bkdC	NE
Rv2496c	1510.29	1.54083	0.102235	15.0715	2.49557e-51	3.85653e-50	protein_coding	bkdB	NE
Rv2497c	2205.42	1.28576	0.0995956	12.9098	3.96086e-38	3.8517e-37	protein_coding	bkdA	NE
Rv2512a	166.887	1.45667	0.175077	8.32019	8.78244e-17	3.58399e-16	protein_coding	NA	NA
Rv2513	353.601	0.99223	0.126879	7.82031	5.26941e-15	1.95252e-14	protein_coding	NA	NE
Rv2516c	242.524	0.666476	0.144142	4.62375	3.76855e-06	7.78105e-06	protein_coding	NA	ESD
Rv2518c	976.202	1.17529	0.0998316	11.7727	5.39395e-32	4.11198e-31	protein_coding	ldtB	NE
Rvnt30	147.576	0.988917	0.178194	5.54966	2.86218e-08	6.94131e-08	tRNA	lysU	NA
Rv2519	1367.97	1.05789	0.0943037	11.2179	3.3314e-29	2.30595e-28	protein_coding	PE26	NE
Rv2530c	245.448	0.554707	0.137194	4.04324	5.27172e-05	9.87704e-05	protein_coding	vapC39	NE
Rv2530A	160.962	1.27204	0.174562	7.28706	3.16783e-13	1.06674e-12	protein_coding	vapB39	NE
Rv2531c	1622.41	1.27708	0.0938819	13.603	3.84109e-42	4.32611e-41	protein_coding	NA	NE
Rv2532c	443.555	0.761748	0.118676	6.4187	1.37445e-10	3.93107e-10	protein_coding	NA	NE
Rv2533c	649.224	1.11756	0.108224	10.3264	5.3528e-25	3.11556e-24	protein_coding	nusB	ES
Rv2534c	1019.02	0.643947	0.0997518	6.4555	1.07864e-10	3.11182e-10	protein_coding	efp	ES
Rv2537c	302.666	1.25432	0.137862	9.09836	9.17101e-20	4.29164e-19	protein_coding	aroD	ES
Rv2538c	453.462	0.805502	0.115421	6.97883	2.97647e-12	9.44839e-12	protein_coding	aroB	ES
Rv2544	32.372	1.22279	0.35587	3.43606	0.000590236	0.00100869	protein_coding	lppB	NE
Rv2545	19.7359	0.997129	0.473661	2.10515	0.0352782	0.0488722	protein_coding	vapB18	NE
Rv2551c	76.458	1.12394	0.247793	4.5358	5.73869e-06	1.16914e-05	protein_coding	NA	NE
Rv2552c	383.336	1.46083	0.161083	9.06884	1.20296e-19	5.58345e-19	protein_coding	aroE	NE
Rv2553c	1704.71	1.08372	0.0909393	11.9169	9.66075e-33	7.46461e-32	protein_coding	NA	NE
Rv2554c	267.069	1.2051	0.150363	8.01459	1.10502e-15	4.22409e-15	protein_coding	NA	ES
Rv2555c	5514.38	0.789961	0.0760542	10.3868	2.84702e-25	1.67667e-24	protein_coding	alaS	ES
Rv2556c	1136.78	0.862484	0.0996071	8.65886	4.76495e-18	2.05382e-17	protein_coding	NA	NE
Rv2570	37.4906	0.956697	0.323295	2.95921	0.00308427	0.00487588	protein_coding	NA	NE
Rv2584c	1413.62	0.574297	0.0945838	6.07183	1.26461e-09	3.4059e-09	protein_coding	apt	NE
Rv2585c	1451.43	0.776327	0.0876642	8.85568	8.3173e-19	3.74279e-18	protein_coding	NA	NE
Rv2586c	2852.15	1.00762	0.0930795	10.8254	2.61074e-27	1.66278e-26	protein_coding	secF	ESD
Rv2587c	3802.94	1.11433	0.0810047	13.7563	4.66507e-43	5.38925e-42	protein_coding	secD	ES
Rv2590	3561.7	1.46451	0.0964166	15.1894	4.15719e-52	6.55127e-51	protein_coding	fadD9	NE
Rv2591	496.209	1.60376	0.122994	13.0393	7.31399e-39	7.36386e-38	protein_coding	PE_PGRS44	NE
Rv2596	194.658	0.552815	0.153262	3.607	0.000309755	0.000541664	protein_coding	vapC40	GA
Rv2602	272.82	1.03335	0.138062	7.48465	7.17408e-14	2.51787e-13	protein_coding	vapC41	NE
Rv2604c	313.571	0.896074	0.133108	6.73193	1.67428e-11	5.08406e-11	protein_coding	snoP	NE
Rv2609c	802.256	0.639697	0.0961504	6.65309	2.87005e-11	8.57788e-11	protein_coding	NA	ESD
Rv2610c	636.038	0.57284	0.100471	5.70155	1.18723e-08	2.96213e-08	protein_coding	pimA	ES
Rv2612c	246.918	0.757667	0.145696	5.20033	1.9893e-07	4.50645e-07	protein_coding	pgsA1	ES
Rv2613c	361.396	0.733831	0.1562	4.69804	2.62673e-06	5.48025e-06	protein_coding	NA	NE
Rv2616	92.6829	0.907256	0.223668	4.05626	4.98642e-05	9.3645e-05	protein_coding	NA	NE
Rv2618	48.3036	0.874864	0.292117	2.99491	0.00274525	0.00436243	protein_coding	NA	NE
Rv2620c	64.8407	1.11193	0.2586	4.29982	1.7094e-05	3.35237e-05	protein_coding	NA	NE
Rv2621c	209.915	0.967275	0.150293	6.43595	1.22704e-10	3.52463e-10	protein_coding	NA	NE
Rv2623	279.122	0.682402	0.154078	4.42895	9.46927e-06	1.89909e-05	protein_coding	TB31.7	NE
Rv2627c	175.17	0.898018	0.171056	5.24985	1.52223e-07	3.48401e-07	protein_coding	NA	NE
Rv2628	104.561	1.00028	0.200286	4.99428	5.90551e-07	1.29228e-06	protein_coding	NA	NE
Rv2629	1271.43	1.96343	0.107191	18.3172	6.0359e-75	1.85116e-73	protein_coding	NA	NE
Rv2630	314.171	3.02998	0.163259	18.5594	6.85145e-77	2.15092e-75	protein_coding	NA	NE
Rv2631	302.687	2.91174	0.175342	16.606	6.30323e-62	1.30212e-60	protein_coding	NA	NE
Rv2639c	177.552	1.14419	0.170619	6.70609	1.99907e-11	6.04268e-11	protein_coding	NA	NE
Rv2640c	185.238	1.07727	0.157266	6.84998	7.38615e-12	2.28994e-11	protein_coding	NA	NE
Rv2646	96.13	1.02205	0.213929	4.77751	1.77481e-06	3.75394e-06	protein_coding	NA	NE
Rv2647	81.8143	1.09597	0.236746	4.62933	3.66848e-06	7.59081e-06	protein_coding	NA	NE
Rv2650c	335.892	1.14008	0.130309	8.74907	2.15111e-18	9.47676e-18	protein_coding	NA	GD
Rv2651c	214.399	1.10593	0.153936	7.18435	6.75292e-13	2.24179e-12	protein_coding	NA	GD
Rv2661c	42.5276	1.83725	0.33273	5.52175	3.35645e-08	8.07759e-08	protein_coding	NA	NE
Rv2662	11.9059	1.22999	0.581929	2.11365	0.0345453	0.0479069	protein_coding	NA	NE
Rv2663	45.8311	0.654715	0.300002	2.18237	0.0290824	0.0406278	protein_coding	NA	NE
Rv2665	220.874	1.13728	0.161786	7.02956	2.07178e-12	6.64004e-12	protein_coding	NA	NE
Rv2675c	599.791	1.53914	0.110246	13.9609	2.70114e-44	3.29341e-43	protein_coding	NA	GA
Rv2676c	612.507	0.611448	0.103498	5.9078	3.46705e-09	9.02293e-09	protein_coding	NA	ES
Rv2677c	350.333	0.661815	0.142975	4.62888	3.67641e-06	7.59867e-06	protein_coding	hemY	ES
Rv2678c	598.742	0.511453	0.113924	4.4894	7.14229e-06	1.4433e-05	protein_coding	hemE	ES
Rv2682c	2062.07	0.510395	0.0895624	5.69876	1.20681e-08	3.00909e-08	protein_coding	dxs1	ES
Rv2683	304.059	0.790507	0.140123	5.64152	1.68551e-08	4.16882e-08	protein_coding	NA	NE
Rv2684	871.578	1.1564	0.111117	10.4071	2.30154e-25	1.36349e-24	protein_coding	arsA	NE
Rv2685	830.787	1.46065	0.103884	14.0604	6.64929e-45	8.31058e-44	protein_coding	arsB1	NE
Rv2686c	202.574	0.529044	0.162717	3.25131	0.00114876	0.00190283	protein_coding	NA	NE
Rv2687c	108.055	0.863285	0.212872	4.05541	5.00456e-05	9.39415e-05	protein_coding	NA	NE
Rv2688c	355.924	0.953607	0.295964	3.22204	0.00127281	0.00209786	protein_coding	NA	NE
Rv2689c	290.723	0.578091	0.131561	4.39408	1.11243e-05	2.21653e-05	protein_coding	NA	NE
Rv2693c	504.489	1.81319	0.119078	15.227	2.34133e-52	3.71908e-51	protein_coding	NA	NE
Rv2694c	805.645	1.107	0.105981	10.4452	1.54075e-25	9.18231e-25	protein_coding	NA	NE
Rv2696c	1411.86	0.792135	0.0957221	8.27537	1.28062e-16	5.1574e-16	protein_coding	NA	NE
Rv2704	336.96	2.65501	0.162346	16.3541	4.06784e-60	8.0689e-59	protein_coding	NA	GA
Rv2705c	126.096	1.2081	0.190357	6.34648	2.20304e-10	6.22061e-10	protein_coding	NA	GA
Rv2707	1627.4	1.72777	0.0992049	17.4162	6.22054e-68	1.51227e-66	protein_coding	NA	GA
Rv2709	472.438	0.519922	0.122016	4.2611	2.03419e-05	3.95626e-05	protein_coding	NA	GA
Rv2710	6560.86	1.00112	0.106959	9.3598	7.98905e-21	3.91307e-20	protein_coding	sigB	NE
Rv2711	2183.88	0.603678	0.0858502	7.03175	2.03957e-12	6.54733e-12	protein_coding	ideR	ES
Rv2725c	1986.47	0.864941	0.0832787	10.3861	2.86835e-25	1.68674e-24	protein_coding	hflX	NE
Rv2726c	1646.19	0.648785	0.0909051	7.13695	9.54265e-13	3.13657e-12	protein_coding	dapF	ES
Rv2727c	243.627	0.607013	0.148758	4.08053	4.49337e-05	8.49055e-05	protein_coding	miaA	GD
Rv2728c	144.225	0.759047	0.172604	4.39763	1.0944e-05	2.18277e-05	protein_coding	NA	NE
Rv2729c	545.102	1.46802	0.112063	13.1	3.29305e-39	3.38387e-38	protein_coding	NA	NE
Rv2742c	123.039	2.02438	0.216578	9.3471	9.00859e-21	4.39812e-20	protein_coding	NA	NE
Rv2743c	860.558	0.52509	0.100122	5.24451	1.56698e-07	3.58437e-07	protein_coding	NA	NE
Rv2745c	1603.18	1.00288	0.101788	9.85254	6.68308e-23	3.56222e-22	protein_coding	clgR	NE
Rv2752c	1675.18	1.12995	0.0888272	12.7207	4.53647e-37	4.29617e-36	protein_coding	NA	NE
Rv2753c	2426.9	0.587746	0.0894029	6.57413	4.89386e-11	1.44425e-10	protein_coding	dapA	ES
Rv2763c	331.86	0.524057	0.144778	3.61972	0.000294919	0.000517764	protein_coding	dfrA	GD
Rv2767c	33.196	1.39947	0.35243	3.97093	7.15937e-05	0.000132641	protein_coding	NA	NE
Rv2774c	16.1951	1.48297	0.504162	2.94145	0.00326679	0.00515606	protein_coding	NA	GA
Rv2776c	410.201	1.07557	0.131409	8.18487	2.72599e-16	1.08468e-15	protein_coding	NA	NE
Rv2777c	847.259	1.5074	0.127785	11.7963	4.07696e-32	3.12593e-31	protein_coding	NA	NE
Rv2781c	607.143	1.07602	0.105135	10.2346	1.38705e-24	7.96856e-24	protein_coding	NA	NE
Rv2782c	1611.78	1.06513	0.0962659	11.0645	1.86509e-28	1.24977e-27	protein_coding	pepR	NE
Rv2784c	382.789	1.29253	0.128994	10.0201	1.24369e-23	6.86783e-23	protein_coding	lppU	NE
Rv2789c	1670.41	1.33821	0.106643	12.5484	4.05526e-36	3.64152e-35	protein_coding	fadE21	NE
Rv2790c	1824.33	1.195	0.0893987	13.3671	9.41322e-41	1.01985e-39	protein_coding	ltp1	NE
Rv2792c	916.394	1.12123	0.103086	10.8766	1.48968e-27	9.59509e-27	protein_coding	NA	NE
Rv2801c	65.5621	0.623812	0.243875	2.55792	0.0105301	0.0156772	protein_coding	mazF9	NE
Rv2811	13.525	3.6871	0.828133	4.4523	8.49555e-06	1.70725e-05	protein_coding	NA	NE
Rv2812	10.1951	2.35494	0.713103	3.30239	0.000958661	0.00159857	protein_coding	NA	NE
Rv2813	7.17489	1.7553	0.787674	2.22846	0.0258499	0.0363539	protein_coding	NA	NE
Rv2826c	124.347	1.32326	0.191639	6.90498	5.02107e-12	1.56521e-11	protein_coding	NA	NE
Rv2827c	194.432	0.865673	0.154505	5.60288	2.10819e-08	5.17889e-08	protein_coding	NA	GD
Rv2828c	57.1286	1.24467	0.291677	4.26729	1.97863e-05	3.85195e-05	protein_coding	NA	NE
Rv2836c	415.12	0.949677	0.135646	7.00112	2.53916e-12	8.09243e-12	protein_coding	dinF	NE
Rv2837c	1277.39	1.21476	0.0983618	12.35	4.87305e-35	4.17825e-34	protein_coding	NA	NE
Rv2838c	858.878	0.905341	0.109311	8.28229	1.2083e-16	4.88095e-16	protein_coding	rbfA	NE
Rv2839c	5606.88	0.951388	0.0822971	11.5604	6.5397e-31	4.76669e-30	protein_coding	infB	ES
Rv2841c	1240.84	0.704926	0.0893502	7.88947	3.03467e-15	1.13395e-14	protein_coding	nusA	ES
Rv2842c	967.564	0.823735	0.099088	8.31317	9.31806e-17	3.7948e-16	protein_coding	NA	NE
Rv2848c	393.301	0.943792	0.123042	7.67049	1.71343e-14	6.19915e-14	protein_coding	cobB	NE
Rv2849c	427.42	0.963751	0.129266	7.45555	8.9492e-14	3.12544e-13	protein_coding	cobO	NE
Rv2850c	825.02	0.564592	0.100937	5.59353	2.22495e-08	5.45901e-08	protein_coding	NA	NE
Rv2851c	395.871	1.36591	0.12663	10.7866	3.98065e-27	2.51121e-26	protein_coding	NA	NE
Rv2857c	433.196	0.856984	0.119364	7.17959	6.99231e-13	2.31933e-12	protein_coding	NA	NE
Rv2867c	1966.69	1.66314	0.0939994	17.6931	4.73944e-70	1.21911e-68	protein_coding	NA	NE
Rv2868c	3730.63	1.48774	0.0853633	17.4283	5.03092e-68	1.23057e-66	protein_coding	gcpE	ES
Rv2869c	1756.48	1.08567	0.0923805	11.7522	6.88021e-32	5.2151e-31	protein_coding	rip	NE
Rv2870c	660.508	0.50815	0.112278	4.5258	6.01671e-06	1.22266e-05	protein_coding	dxr	ES
Rv2874	76.2788	1.21828	0.245654	4.95933	7.07352e-07	1.53774e-06	protein_coding	dipZ	NE
Rv2875	130.973	1.48213	0.229229	6.4657	1.0083e-10	2.91312e-10	protein_coding	mpt70	NE
Rv2877c	289.31	2.3074	0.154289	14.9551	1.44261e-50	2.17045e-49	protein_coding	NA	NE
Rv2878c	646.501	1.55459	0.122696	12.6702	8.64479e-37	8.03422e-36	protein_coding	mpt53	NE
Rv2884	514.282	1.14209	0.1387	8.23425	1.80681e-16	7.25454e-16	protein_coding	NA	NE
Rv2887	188.585	1.20706	0.171167	7.05199	1.76376e-12	5.70324e-12	protein_coding	NA	NE
Rv2892c	156.651	0.590939	0.167103	3.53638	0.000405658	0.000703505	protein_coding	PPE45	NE
Rv2896c	286.175	0.89257	0.149494	5.9706	2.36387e-09	6.23331e-09	protein_coding	NA	NE
Rv2897c	99.5337	1.75669	0.225732	7.78219	7.12821e-15	2.61937e-14	protein_coding	NA	NE
Rv2899c	387.485	0.67949	0.122334	5.55441	2.78556e-08	6.76372e-08	protein_coding	fdhD	NE
Rv2900c	1749.21	0.643839	0.0872175	7.382	1.55933e-13	5.37807e-13	protein_coding	fdhF	NE
Rv2901c	769.994	1.04332	0.120308	8.67212	4.24154e-18	1.83815e-17	protein_coding	NA	NE
Rv2902c	1804.71	1.06622	0.0872573	12.2193	2.45296e-34	2.04601e-33	protein_coding	rnhB	NE
Rv2903c	4875.43	0.902414	0.0752793	11.9875	4.12945e-33	3.25378e-32	protein_coding	lepB	ES
Rv2906c	154.785	0.524137	0.165326	3.17032	0.00152273	0.00248307	protein_coding	trmD	GD
Rv2915c	407.67	0.683143	0.125685	5.43536	5.46871e-08	1.29707e-07	protein_coding	NA	NE
Rv2918c	964.529	1.80167	0.110442	16.3133	7.93622e-60	1.56642e-58	protein_coding	glnD	NE
Rv2919c	543.729	1.39583	0.124378	11.2225	3.16261e-29	2.19293e-28	protein_coding	glnB	NE
Rv2920c	471.492	1.6318	0.141352	11.5442	7.89795e-31	5.74619e-30	protein_coding	amt	NE
Rv2925c	969.417	0.607714	0.116564	5.21358	1.85231e-07	4.21527e-07	protein_coding	rnc	ES
Rv2930	11308.5	3.40431	0.0972854	34.993	2.87865e-268	1.14772e-265	protein_coding	fadD26	NE
Rv2931	19376.9	3.63492	0.101311	35.8787	6.55909e-282	3.26889e-279	protein_coding	ppsA	NE
Rv2932	8596.16	3.45179	0.107712	32.0466	2.44728e-225	6.50488e-223	protein_coding	ppsB	NE
Rv2933	15446.4	3.05178	0.0937734	32.5442	2.52661e-232	7.19542e-230	protein_coding	ppsC	NE
Rv2934	9459.99	2.6225	0.0940195	27.8932	3.22635e-171	4.01983e-169	protein_coding	ppsD	NE
Rv2935	12111.4	2.26149	0.0884602	25.5651	3.734e-144	3.2364e-142	protein_coding	ppsE	NE
Rv2936	3880.21	1.81934	0.0919574	19.7846	4.03892e-87	1.61032e-85	protein_coding	drrA	GA
Rv2937	1513.69	2.22256	0.106105	20.9469	2.00425e-97	1.01151e-95	protein_coding	drrB	GA
Rv2938	1875.32	2.06267	0.102941	20.0373	2.6036e-89	1.08131e-87	protein_coding	drrC	GA
Rv2939	2171.09	1.85615	0.0944022	19.6622	4.54693e-86	1.7471e-84	protein_coding	papA5	NE
Rv2940c	13511	2.4868	0.0876905	28.3589	6.5074e-177	9.26607e-175	protein_coding	mas	NE
Rv2941	9090.78	0.732098	0.0899648	8.1376	4.03184e-16	1.58687e-15	protein_coding	fadD28	NE
Rv2942	6894.31	2.06242	0.0836314	24.6608	2.8206e-134	2.20505e-132	protein_coding	mmpL7	NE
Rv2945c	1988.03	1.21001	0.110497	10.9506	6.60022e-28	4.30689e-27	protein_coding	lppX	NE
Rv2946c	6907.69	1.96985	0.108806	18.1042	2.9553e-73	8.53826e-72	protein_coding	pks1	NE
Rv2947c	3466.62	1.76006	0.128583	13.6881	1.19602e-42	1.3547e-41	protein_coding	pks15	NE
Rv2948c	5541.3	2.05009	0.101663	20.1654	1.97024e-90	8.2688e-89	protein_coding	fadD22	NE
Rv2949c	3594.61	1.46324	0.102108	14.3303	1.41415e-46	1.86696e-45	protein_coding	NA	NE
Rv2950c	10060.2	1.20168	0.0948456	12.6699	8.68275e-37	8.05073e-36	protein_coding	fadD29	NE
Rv2958c	425.409	0.898456	0.119013	7.5492	4.37934e-14	1.55619e-13	protein_coding	NA	GA
Rv2963	209.601	0.801587	0.14978	5.35176	8.71036e-08	2.02852e-07	protein_coding	NA	NE
Rv2964	159.287	0.845836	0.166401	5.08311	3.71295e-07	8.2563e-07	protein_coding	purU	NE
Rv2965c	399.133	0.517449	0.120932	4.27883	1.87878e-05	3.66114e-05	protein_coding	kdtB	NE
Rv2966c	267.129	1.50312	0.146948	10.2289	1.47145e-24	8.44126e-24	protein_coding	NA	NE
Rv2967c	2612.04	0.989527	0.0793693	12.4674	1.12462e-35	9.89813e-35	protein_coding	pca	NE
Rv2968c	658.868	1.83501	0.115613	15.872	9.90811e-57	1.76356e-55	protein_coding	NA	ES
Rv2969c	2290.85	0.958749	0.091369	10.4932	9.28726e-26	5.55981e-25	protein_coding	NA	ES
Rv2970c	2147.66	0.99151	0.0895158	11.0764	1.63374e-28	1.09844e-27	protein_coding	lipN	NE
Rv2970A	271.896	1.05695	0.15291	6.91225	4.77041e-12	1.49057e-11	protein_coding	NA	NE
Rv2971	1875.09	0.642706	0.0841774	7.63514	2.25575e-14	8.13909e-14	protein_coding	NA	ES
Rv2972c	75.3915	0.788463	0.229956	3.42876	0.000606344	0.001034	protein_coding	NA	NE
Rv2973c	282.606	0.821238	0.137936	5.95376	2.62049e-09	6.88721e-09	protein_coding	recG	NE
Rv2974c	155.09	0.749281	0.173408	4.32092	1.55381e-05	3.0623e-05	protein_coding	NA	NE
Rv2989	494.814	1.17788	0.291895	4.03529	5.45343e-05	0.000102031	protein_coding	NA	NE
Rv2994	764.714	0.569533	0.10196	5.58587	2.32535e-08	5.68785e-08	protein_coding	NA	NE
Rv2998	69.4677	0.644362	0.240852	2.67534	0.00746534	0.0113474	protein_coding	NA	NE
Rv3006	2556.96	0.57863	0.0939778	6.15709	7.40922e-10	2.02471e-09	protein_coding	lppZ	ES
Rv3008	161.875	0.765021	0.16618	4.60357	4.15319e-06	8.54867e-06	protein_coding	NA	GA
Rv3016	370.994	2.27838	0.150454	15.1434	8.37918e-52	1.31011e-50	protein_coding	lpqA	NE
Rv3018c	49.7718	0.991079	0.284338	3.48557	0.00049109	0.000845413	protein_coding	PPE46	NE
Rv3019c	62.2077	1.03538	0.260571	3.97351	7.08212e-05	0.000131271	protein_coding	esxR	NE
Rv3021c	25.45	0.958063	0.388422	2.46655	0.0136422	0.0200336	pseudogene	PPE47	NA
Rv3026c	102.945	1.15934	0.209237	5.54077	3.01137e-08	7.28097e-08	protein_coding	NA	NE
Rv3027c	358.583	1.76651	0.135578	13.0295	8.31562e-39	8.33024e-38	protein_coding	NA	NE
Rv3036c	516.182	1.25589	0.11516	10.9056	1.08357e-27	7.02469e-27	protein_coding	TB22.2	NE
Rv3037c	222.268	0.962412	0.162047	5.93911	2.86577e-09	7.51205e-09	protein_coding	NA	NE
Rv3044	1576.5	0.709265	0.0921085	7.70031	1.35731e-14	4.9376e-14	protein_coding	fecB	NE
Rv3045	4083.59	0.601078	0.0879242	6.83633	8.12503e-12	2.5112e-11	protein_coding	adhC	NE
Rv3047c	135.446	1.25218	0.199794	6.26736	3.67214e-10	1.02455e-09	protein_coding	NA	NE
Rv3049c	3009.78	2.01624	0.102918	19.5907	1.85513e-85	7.04421e-84	protein_coding	NA	NE
Rv3050c	2447.09	0.946987	0.0792998	11.9419	7.16007e-33	5.59749e-32	protein_coding	NA	NE
Rv3052c	2906.23	0.517603	0.0876108	5.90798	3.46323e-09	9.01887e-09	protein_coding	nrdI	ES
Rv3054c	37.6142	1.19844	0.325091	3.68648	0.000227381	0.00040292	protein_coding	NA	GA
Rv3060c	619.147	1.97193	0.123251	15.9993	1.29153e-57	2.37297e-56	protein_coding	NA	NE
Rv3061c	592.228	1.68621	0.114665	14.7056	5.93603e-49	8.60617e-48	protein_coding	fadE22	NE
Rv3064c	150.804	1.49567	0.183434	8.15371	3.52913e-16	1.3959e-15	protein_coding	NA	NE
Rv3066	62.9795	0.741729	0.246125	3.01362	0.00258148	0.00411694	protein_coding	NA	NE
Rvnt37	27.1604	0.980442	0.378575	2.58982	0.00960255	0.0143876	tRNA	alaU	NA
Rv3072c	79.0347	0.773582	0.224381	3.44763	0.00056552	0.000968943	protein_coding	NA	NE
Rv3092c	783.761	1.08214	0.103092	10.4968	8.9349e-26	5.36498e-25	protein_coding	NA	NE
Rv3095	616.519	1.40939	0.120307	11.715	1.06827e-31	8.0514e-31	protein_coding	NA	NE
Rv3097c	58.5704	0.704399	0.255313	2.75896	0.0057985	0.00891234	protein_coding	lipY	GA
Rv3098c	135.431	0.596033	0.177129	3.36497	0.000765507	0.00129216	protein_coding	NA	GA
Rv3100c	449.915	1.65062	0.134713	12.2528	1.62217e-34	1.36735e-33	protein_coding	smpB	ES
Rv3101c	1385.35	1.14689	0.103424	11.0893	1.41455e-28	9.59154e-28	protein_coding	ftsX	NE
Rv3102c	508.206	1.0942	0.119872	9.12813	6.96908e-20	3.28049e-19	protein_coding	ftsE	NE
Rv3103c	213.663	1.72401	0.165901	10.3918	2.70219e-25	1.59373e-24	protein_coding	NA	NE
Rv3104c	1577.34	1.6402	0.0924886	17.7341	2.28927e-70	5.96557e-69	protein_coding	NA	NE
Rv3105c	1189.41	1.11843	0.0993667	11.2556	2.17441e-29	1.51828e-28	protein_coding	prfB	ES
Rv3122	386.245	0.904818	0.139716	6.47612	9.41128e-11	2.72497e-10	protein_coding	NA	NE
Rv3123	135.265	2.90618	0.239061	12.1567	5.2876e-34	4.36474e-33	protein_coding	NA	NE
Rv3128c	8.01683	2.21196	0.790278	2.79897	0.00512666	0.00792555	pseudogene	NA	NA
Rv3129	8.41645	1.49765	0.69392	2.15824	0.0309089	0.0430887	pseudogene	NA	NE
Rv3135	957.151	2.20725	0.120807	18.271	1.40959e-74	4.25761e-73	protein_coding	PPE50	NE
Rv3136	7883.75	0.554656	0.0930834	5.9587	2.5425e-09	6.68663e-09	protein_coding	PPE51	NE
Rv3137	1160.1	1.57618	0.117297	13.4375	3.6438e-41	3.99117e-40	protein_coding	NA	ES
Rv3138	463.635	2.21483	0.132609	16.7019	1.26888e-62	2.64871e-61	protein_coding	pflA	NE
Rv3139	2116.98	0.718748	0.0923991	7.77873	7.32553e-15	2.6894e-14	protein_coding	fadE24	NE
Rv3140	3301.87	1.72555	0.0980925	17.5911	2.88352e-69	7.27633e-68	protein_coding	fadE23	NE
Rv3141	899.447	1.13055	0.105073	10.7596	5.34051e-27	3.34789e-26	protein_coding	fadB4	NE
Rv3160c	364.769	0.892582	0.127635	6.99323	2.68636e-12	8.55471e-12	protein_coding	NA	NE
Rv3163c	121.583	0.766062	0.192041	3.98906	6.63366e-05	0.000123188	protein_coding	NA	NE
Rv3173c	411.1	0.620315	0.123308	5.03059	4.88969e-07	1.07827e-06	protein_coding	NA	NE
Rv3176c	42.1008	1.25992	0.315517	3.99318	6.51924e-05	0.000121176	protein_coding	mesT	NE
Rv3180c	61.9008	0.552843	0.245424	2.2526	0.0242843	0.0343461	protein_coding	NA	NE
Rv3182	91.4656	0.58372	0.212759	2.74358	0.0060774	0.00932663	protein_coding	NA	Uncertain
Rv3189	92.367	1.64127	0.226221	7.25518	4.01142e-13	1.34512e-12	protein_coding	NA	NE
Rvnt38	16.9731	2.54954	0.583089	4.37248	1.22845e-05	2.43673e-05	tRNA	metU	NA
Rv3193c	5058.42	0.552333	0.0870359	6.34604	2.20933e-10	6.23396e-10	protein_coding	NA	NE
Rv3195	165.507	2.08702	0.183448	11.3767	5.46587e-30	3.87766e-29	protein_coding	NA	NE
Rv3197	3612.71	0.857214	0.0850989	10.0732	7.26133e-24	4.06044e-23	protein_coding	NA	NE
Rv3204	145.575	1.1235	0.184548	6.08785	1.1444e-09	3.09336e-09	protein_coding	NA	NE
Rv3212	1972.89	0.852535	0.100289	8.50077	1.8833e-17	7.90392e-17	protein_coding	NA	GD
Rv3217c	281.109	0.566955	0.148254	3.82422	0.000131186	0.000237852	protein_coding	NA	NE
Rv3221A	293.237	0.776078	0.139942	5.54571	2.9276e-08	7.09133e-08	protein_coding	rshA	Uncertain
Rv3225c	775.182	0.5912	0.10203	5.79439	6.85701e-09	1.74467e-08	protein_coding	NA	NE
Rv3235	129.561	0.831453	0.18404	4.51779	6.2489e-06	1.26791e-05	protein_coding	NA	NE
Rv3239c	696.961	0.926363	0.103169	8.97905	2.73111e-19	1.2516e-18	protein_coding	NA	GA
Rv3240c	6756.44	0.772331	0.0889714	8.68067	3.93458e-18	1.71071e-17	protein_coding	secA1	ESD
Rv3242c	79.7037	0.863951	0.231598	3.73039	0.000191183	0.000341202	protein_coding	NA	GA
Rv3243c	313.892	0.572703	0.129506	4.4222	9.76988e-06	1.9558e-05	protein_coding	NA	GA
Rv3247c	816.17	1.65176	0.109503	15.0842	2.05805e-51	3.20525e-50	protein_coding	tmk	ES
Rv3248c	13998.2	1.47845	0.0827559	17.8652	2.20292e-71	6.01579e-70	protein_coding	sahH	ES
Rv3249c	2961.79	2.36649	0.124371	19.0276	1.00688e-80	3.43114e-79	protein_coding	NA	NE
Rv3250c	661.105	2.60466	0.150959	17.2541	1.04322e-66	2.44665e-65	protein_coding	rubB	NE
Rv3251c	818.387	2.42863	0.468413	5.1848	2.16248e-07	4.89042e-07	protein_coding	rubA	NE
Rv3252c	2575.49	3.77736	0.127027	29.7367	2.58035e-194	4.67631e-192	protein_coding	alkB	GA
Rv3268	833.557	0.795814	0.119899	6.63735	3.19378e-11	9.5169e-11	protein_coding	NA	NE
Rv3282	547.275	0.589217	0.116466	5.05916	4.21118e-07	9.32775e-07	protein_coding	NA	NE
Rv3284	1367.89	0.968017	0.0891956	10.8527	1.9353e-27	1.24052e-26	protein_coding	NA	NE
Rv3289c	24.0627	2.26522	0.467265	4.84782	1.24825e-06	2.66423e-06	protein_coding	NA	GA
Rv3290c	384.784	1.987	0.162276	12.2446	1.79565e-34	1.51039e-33	protein_coding	lat	GA
Rv3296	762.132	0.667003	0.0994561	6.70651	1.99338e-11	6.03006e-11	protein_coding	lhr	NE
Rv3297	127.028	1.46718	0.194644	7.53777	4.78073e-14	1.69731e-13	protein_coding	nei	NE
Rv3308	449.978	0.526579	0.114631	4.59371	4.35434e-06	8.93503e-06	protein_coding	pmmB	NE
Rv3333c	26.985	1.75651	0.407151	4.31414	1.60224e-05	3.14841e-05	protein_coding	NA	NE
Rv3337	340.668	1.01535	0.159661	6.35939	2.02563e-10	5.73185e-10	pseudogene	NA	NE
Rv3339c	889.67	0.60391	0.0978852	6.16957	6.84754e-10	1.88024e-09	protein_coding	icd1	NE
Rv3340	315.152	0.677715	0.132087	5.13082	2.88484e-07	6.46535e-07	protein_coding	metC	NE
Rv3341	479.058	0.806751	0.115519	6.98369	2.87533e-12	9.14189e-12	protein_coding	metA	ES
Rv3342	306.169	0.895177	0.140076	6.39066	1.65169e-10	4.69706e-10	protein_coding	NA	NE
Rv3343c	1437.18	1.80459	0.137821	13.0937	3.57723e-39	3.65703e-38	protein_coding	PPE54	NE
Rv3347c	1882.51	0.576072	0.0842569	6.83709	8.08153e-12	2.49969e-11	protein_coding	PPE55	GA
Rv3361c	142.265	0.747723	0.180456	4.14351	3.42026e-05	6.5278e-05	protein_coding	NA	NE
Rv3370c	245.07	2.46956	0.170234	14.5069	1.0957e-47	1.50123e-46	protein_coding	dnaE2	NE
Rv3382c	385.736	1.12437	0.124873	9.00415	2.17336e-19	1.0006e-18	protein_coding	NA	NE
Rv3383c	539.591	1.40509	0.110556	12.7093	5.25183e-37	4.92683e-36	protein_coding	idsB	NE
Rv3393	237.879	0.753913	0.153265	4.919	8.69868e-07	1.87976e-06	protein_coding	iunH	NE
Rv3406	118.866	0.724819	0.188209	3.85113	0.000117574	0.00021405	protein_coding	NA	NE
Rv3410c	454.318	0.716881	0.122258	5.86366	4.52787e-09	1.17377e-08	protein_coding	guaB3	GD
Rv3411c	2144.65	0.536164	0.0846807	6.3316	2.42629e-10	6.82684e-10	protein_coding	guaB2	ES
Rv3412	1900.7	0.582406	0.088112	6.60983	3.84756e-11	1.14139e-10	protein_coding	NA	NE
Rv3415c	47.6401	0.672131	0.296794	2.26464	0.0235347	0.0333925	protein_coding	NA	NE
Rv3416	713.328	2.26616	0.116757	19.4092	6.45199e-84	2.29679e-82	protein_coding	whiB3	NE
Rv3419c	690.827	0.614205	0.113526	5.41027	6.2931e-08	1.48377e-07	protein_coding	gcp	NE
Rv3424c	102.249	2.76266	0.258177	10.7006	1.01077e-26	6.2577e-26	protein_coding	NA	NE
Rv3425	266.687	1.88283	0.152558	12.3417	5.39963e-35	4.61982e-34	protein_coding	PPE57	NE
Rv3426	454.128	0.822159	0.132529	6.20361	5.51809e-10	1.52465e-09	protein_coding	PPE58	NE
Rv3427c	145.114	1.19468	0.182933	6.5307	6.5461e-11	1.92048e-10	protein_coding	NA	NE
Rv3428c	10.6337	1.81091	0.652954	2.77341	0.00554715	0.00853588	protein_coding	NA	NE
Rv3429	1254.28	1.11879	0.0900932	12.4182	2.08281e-35	1.81314e-34	protein_coding	PPE59	NE
Rv3430c	113.625	0.769286	0.192709	3.99196	6.55282e-05	0.000121743	protein_coding	NA	NE
Rv3434c	323.648	0.736341	0.126998	5.79806	6.7087e-09	1.70802e-08	protein_coding	NA	GA
Rv3435c	956.092	1.31011	0.101756	12.875	6.22727e-38	6.01166e-37	protein_coding	NA	NE
Rv3436c	1868	1.12998	0.0866232	13.0447	6.81102e-39	6.87481e-38	protein_coding	glmS	ES
Rv3437	233.125	1.26179	0.16201	7.78837	6.78784e-15	2.4966e-14	protein_coding	NA	GA
Rv3439c	351.174	1.2221	0.130027	9.39884	5.51673e-21	2.72218e-20	protein_coding	NA	GA
Rv3444c	116.325	2.30999	0.225523	10.2428	1.27502e-24	7.34608e-24	protein_coding	esxT	NE
Rv3445c	131.718	1.63878	0.196845	8.32521	8.41827e-17	3.44242e-16	protein_coding	esxU	NE
Rv3447c	64.3925	0.720343	0.258016	2.79186	0.00524062	0.00809545	protein_coding	eccC4	NE
Rv3451	340.946	1.02934	0.128955	7.98217	1.43782e-15	5.44924e-15	protein_coding	cut3	NE
Rv3453	217.719	2.53264	0.180186	14.0557	7.11031e-45	8.859e-44	pseudogene	NA	NE
Rv3455c	1216.95	1.74441	0.0926949	18.8189	5.29004e-79	1.74309e-77	protein_coding	truA	GD
Rv3457c	6948.74	0.645673	0.0814653	7.92575	2.26774e-15	8.50564e-15	protein_coding	rpoA	ES
Rv3463	328.038	0.536315	0.125194	4.28387	1.83672e-05	3.58443e-05	protein_coding	NA	NE
Rv3466	102.589	0.80533	0.203577	3.9559	7.62472e-05	0.000141001	protein_coding	NA	NE
Rv3467	13.5561	1.89022	0.604186	3.12854	0.00175674	0.00284605	protein_coding	NA	NE
Rv3468c	82.4244	0.522484	0.22296	2.3434	0.0191087	0.0275339	protein_coding	NA	NE
Rv3469c	71.7374	1.2972	0.244012	5.31614	1.05991e-07	2.45975e-07	protein_coding	mhpE	NE
Rv3470c	129.826	1.61782	0.200083	8.08573	6.17944e-16	2.39198e-15	protein_coding	ilvB2	NE
Rv3481c	140.042	1.07856	0.178521	6.04168	1.5252e-09	4.08393e-09	protein_coding	NA	NE
Rv3482c	536.855	0.820369	0.119018	6.89284	5.46891e-12	1.6995e-11	protein_coding	NA	NE
Rv3483c	360.895	0.869998	0.12294	7.07662	1.47717e-12	4.80381e-12	protein_coding	NA	NE
Rv3484	1880.68	1.9456	0.08432	23.0741	8.43805e-118	5.17577e-116	protein_coding	NA	GA
Rv3485c	471.298	0.692079	0.118134	5.85844	4.67249e-09	1.20969e-08	protein_coding	NA	GA
Rv3490	2329.3	1.02799	0.0921745	11.1526	6.95172e-29	4.74598e-28	protein_coding	otsA	GD
Rv3506	73.6989	0.610638	0.226043	2.70143	0.00690424	0.0105549	protein_coding	fadD17	NE
Rv3518c	841.473	0.976815	0.0969973	10.0705	7.45693e-24	4.15234e-23	protein_coding	cyp142	NE
Rv3520c	1782.41	1.06045	0.0881527	12.0296	2.48236e-33	1.96763e-32	protein_coding	NA	NE
Rv3523	512.516	1.38591	0.11927	11.6199	3.26574e-31	2.4023e-30	protein_coding	ltp3	NE
Rv3532	89.6598	0.809629	0.223819	3.61733	0.000297657	0.000521423	protein_coding	PPE61	NE
Rv3536c	170.872	0.815602	0.183087	4.45472	8.40043e-06	1.68999e-05	protein_coding	hsaE	NE
Rv3567c	195.568	1.0357	0.165289	6.26601	3.70428e-10	1.03279e-09	protein_coding	hsaB	NE
Rv3580c	1239.92	0.501845	0.0931417	5.38798	7.12553e-08	1.6682e-07	protein_coding	cysS1	ES
Rv3581c	1215.57	1.46724	0.115982	12.6506	1.11037e-36	1.02006e-35	protein_coding	ispF	ES
Rv3593	1356.77	0.816129	0.0913862	8.93055	4.239e-19	1.93153e-18	protein_coding	lpqF	NE
Rv3595c	324.394	1.35717	0.137629	9.86107	6.13897e-23	3.28098e-22	protein_coding	PE_PGRS59	NE
Rv3600c	575.181	1.26827	0.118171	10.7325	7.16216e-27	4.4618e-26	protein_coding	NA	NE
Rv3601c	558.121	0.656661	0.117268	5.59965	2.14779e-08	5.27293e-08	protein_coding	panD	ES
Rv3602c	336.226	1.29969	0.135374	9.60075	7.93652e-22	4.07769e-21	protein_coding	panC	ES
Rv3603c	432.49	1.12768	0.136172	8.28135	1.21791e-16	4.91478e-16	protein_coding	NA	ESD
Rv3605c	493.965	1.26172	0.15705	8.0339	9.44248e-16	3.61992e-15	protein_coding	NA	NE
Rv3606c	391.458	0.699591	0.122049	5.73205	9.92251e-09	2.49439e-08	protein_coding	folK	GD
Rv3607c	263.994	0.827521	0.13846	5.9766	2.27847e-09	6.02005e-09	protein_coding	folB	GD
Rv3608c	431.062	1.08765	0.133473	8.1488	3.67557e-16	1.45094e-15	protein_coding	folP1	ESD
Rv3609c	863.735	1.25417	0.0962455	13.0309	8.16127e-39	8.19622e-38	protein_coding	folE	ES
Rv3610c	3531.21	0.965647	0.0795278	12.1423	6.30657e-34	5.17372e-33	protein_coding	ftsH	NE
Rv3625c	253.12	1.47504	0.148605	9.92587	3.21296e-23	1.73814e-22	protein_coding	mesJ	ES
Rv3626c	643.926	1.16733	0.10854	10.7549	5.62064e-27	3.51246e-26	protein_coding	NA	NE
Rv3636	105.943	0.531141	0.197493	2.68941	0.00715778	0.0109091	pseudogene	NA	NE
Rv3640c	30.7164	0.788209	0.35343	2.23017	0.025736	0.0362337	protein_coding	NA	NE
Rv3641c	261.259	2.86642	0.181215	15.8178	2.34659e-56	4.10345e-55	protein_coding	fic	NE
Rv3642c	197.244	1.4129	0.182479	7.74283	9.72297e-15	3.55646e-14	protein_coding	NA	NE
Rv3645	1903.2	1.43882	0.0886233	16.2352	2.84299e-59	5.50243e-58	protein_coding	NA	ES
Rv3646c	3086.17	0.52845	0.080458	6.56802	5.09872e-11	1.50137e-10	protein_coding	topA	ES
Rv3649	164.024	1.29557	0.192043	6.74624	1.51725e-11	4.62484e-11	protein_coding	NA	NE
Rv3659c	84.37	1.66416	0.234315	7.10223	1.22759e-12	4.00524e-12	protein_coding	NA	NE
Rv3660c	278.123	2.69562	0.166503	16.1897	5.96519e-59	1.14342e-57	protein_coding	NA	NE
RVnc0004	211.149	1.83427	0.518995	3.53427	0.000408907	0.000708832	ncRNA	B11	NA
Rv3661	873.085	0.827704	0.104982	7.88425	3.16423e-15	1.18125e-14	protein_coding	NA	NE
Rv3663c	353.062	0.589489	0.122708	4.80399	1.55537e-06	3.30558e-06	protein_coding	dppD	NE
Rv3668c	309.297	0.647824	0.132788	4.87862	1.06832e-06	2.29245e-06	protein_coding	NA	NE
Rv3673c	1000.15	0.707603	0.111542	6.34382	2.2413e-10	6.31971e-10	protein_coding	NA	NE
Rv3674c	798.889	1.27127	0.100876	12.6023	2.04984e-36	1.86592e-35	protein_coding	nth	NE
Rv3677c	577.485	0.696183	0.105424	6.60366	4.01134e-11	1.18909e-10	protein_coding	NA	NE
Rv3682	4877.53	0.978551	0.0802964	12.1867	3.65789e-34	3.03202e-33	protein_coding	ponA2	GA
Rvnt40	44.8528	1.19465	0.311637	3.83345	0.000126361	0.000229627	tRNA	proY	NA
Rv3687c	570.179	0.886188	0.126416	7.01007	2.38194e-12	7.61572e-12	protein_coding	rsfB	NE
Rv3694c	1979.74	1.41648	0.0871334	16.2564	2.01204e-59	3.91317e-58	protein_coding	NA	NE
Rv3695	896.201	2.09758	0.107327	19.5438	4.65645e-85	1.73507e-83	protein_coding	NA	NE
Rv3696c	650.737	0.551695	0.101963	5.41076	6.27588e-08	1.48059e-07	protein_coding	glpK	NE
Rv3697c	257.215	0.740437	0.142104	5.21053	1.883e-07	4.28022e-07	protein_coding	vapC48	NE
Rv3707c	602.089	1.07559	0.146262	7.3539	1.92507e-13	6.6166e-13	protein_coding	NA	NE
Rv3709c	1921.97	0.647593	0.0872347	7.42357	1.14003e-13	3.95931e-13	protein_coding	ask	ESD
Rv3710	2466.88	1.47213	0.0923031	15.9489	2.9015e-57	5.25831e-56	protein_coding	leuA	ES
Rv3714c	217.788	1.39131	0.161178	8.63212	6.02257e-18	2.57916e-17	protein_coding	NA	NE
Rv3722c	2994.49	0.661519	0.0873892	7.56981	3.73769e-14	1.33652e-13	protein_coding	NA	ES
RVnc0006	28.1748	1.78958	0.43876	4.07872	4.52852e-05	8.54887e-05	ncRNA	C8	NA
Rv3723	1150.92	0.518162	0.112872	4.59072	4.41725e-06	9.05946e-06	protein_coding	NA	NE
Rv3728	312.715	0.970242	0.146044	6.64351	3.06294e-11	9.13384e-11	protein_coding	NA	NE
Rv3738c	196.036	1.54579	0.174976	8.83432	1.00708e-18	4.51149e-18	protein_coding	PPE66	GA
Rv3739c	91.1597	1.62999	0.233745	6.97335	3.09489e-12	9.8009e-12	protein_coding	PPE67	GD
Rv3740c	155.934	1.12485	0.208189	5.40305	6.55175e-08	1.5402e-07	protein_coding	NA	GA
Rv3742c	47.5304	1.48951	0.665077	2.2396	0.025117	0.0353981	protein_coding	NA	GA
Rv3743c	22.8657	1.21354	0.421699	2.87773	0.00400546	0.00625541	protein_coding	ctpJ	NE
Rv3756c	270.634	0.938588	0.143335	6.54819	5.82387e-11	1.70985e-10	protein_coding	proZ	NE
Rv3757c	227.63	0.588741	0.148821	3.95604	7.62017e-05	0.000140982	protein_coding	proW	NE
Rv3758c	448.281	1.01259	0.119236	8.49237	2.02457e-17	8.48786e-17	protein_coding	proV	NE
Rv3764c	397.956	1.27647	0.128292	9.94968	2.52984e-23	1.37982e-22	protein_coding	tcrY	NE
Rv3765c	442.551	1.20873	0.120772	10.0084	1.3995e-23	7.7069e-23	protein_coding	tcrX	NE
Rv3766	499.543	0.786468	0.119341	6.59009	4.39553e-11	1.30007e-10	protein_coding	NA	NE
Rv3767c	823.585	2.64573	0.130761	20.2333	4.98354e-91	2.18345e-89	protein_coding	NA	NE
Rv3770c	152.157	0.697253	0.169498	4.11363	3.89484e-05	7.40522e-05	protein_coding	NA	NE
Rv3771c	89.6549	1.40054	0.223851	6.25658	3.93522e-10	1.09489e-09	protein_coding	NA	NE
Rvnt43	36.5871	1.49713	0.343371	4.36008	1.30013e-05	2.5738e-05	tRNA	argU	NA
Rv3776	177.096	0.681538	0.173787	3.92168	8.7935e-05	0.000161789	protein_coding	NA	NE
Rv3781	654.545	0.966001	0.119808	8.06292	7.44959e-16	2.86418e-15	protein_coding	rfbE	ES
Rv3782	1049.4	0.61927	0.094837	6.52984	6.58411e-11	1.93021e-10	protein_coding	glfT1	ES
Rv3783	627.097	0.86681	0.106581	8.13289	4.19165e-16	1.64814e-15	protein_coding	rfbD	ES
Rv3784	338.117	1.48745	0.138622	10.7302	7.34198e-27	4.56669e-26	protein_coding	NA	GA
Rv3785	445.94	0.950598	0.121705	7.81065	5.68943e-15	2.10035e-14	protein_coding	NA	GA
Rv3798	7.45189	1.61803	0.759446	2.13054	0.0331271	0.0460202	protein_coding	NA	NE
Rv3799c	7046.74	0.522842	0.0882897	5.92189	3.18267e-09	8.2991e-09	protein_coding	accD4	ES
Rv3802c	2407.05	1.4242	0.081398	17.4967	1.51833e-68	3.78349e-67	protein_coding	NA	ES
Rv3804c	15069.3	0.55846	0.0754426	7.40245	1.33691e-13	4.63098e-13	protein_coding	fbpA	NE
Rv3805c	2269.18	0.868408	0.0998301	8.69886	3.35236e-18	1.46555e-17	protein_coding	aftB	ES
Rv3806c	1095.39	0.753022	0.0980521	7.67982	1.59312e-14	5.77433e-14	protein_coding	ubiA	ES
Rv3817	173.772	0.92133	0.164114	5.61396	1.97747e-08	4.86677e-08	protein_coding	NA	NE
Rv3818	1417.46	0.698687	0.0879949	7.94009	2.0204e-15	7.60655e-15	protein_coding	NA	NE
Rv3819	189.047	1.41476	0.163394	8.65857	4.77729e-18	2.05692e-17	protein_coding	NA	NE
Rv3823c	6615.36	1.87789	0.0992333	18.924	7.23828e-80	2.40492e-78	protein_coding	mmpL8	NE
Rv3824c	4334.93	0.585405	0.108208	5.40998	6.303e-08	1.48523e-07	protein_coding	papA1	NE
Rv3825c	20633.8	1.44616	0.0899404	16.0791	3.57431e-58	6.69051e-57	protein_coding	pks2	NE
Rv3826	1290.65	0.623903	0.092996	6.70892	1.96068e-11	5.94014e-11	protein_coding	fadD23	NE
Rv3827c	498.785	0.642323	0.121289	5.2958	1.185e-07	2.7373e-07	protein_coding	NA	NE
Rv3830c	52.668	0.668104	0.266542	2.50656	0.0121911	0.0180155	protein_coding	NA	NE
Rv3836	130.175	0.790825	0.181147	4.36566	1.26737e-05	2.51269e-05	protein_coding	NA	NE
Rv3837c	1054.24	1.1305	0.102929	10.9833	4.60027e-28	3.0117e-27	protein_coding	NA	NE
Rv3844	8.42247	1.84188	0.737501	2.49746	0.0125086	0.0184506	protein_coding	NA	NE
Rv3845	42.2109	2.64752	0.375684	7.04721	1.82537e-12	5.89769e-12	protein_coding	NA	NE
Rv3847	996.324	0.505167	0.0927907	5.44416	5.2051e-08	1.23602e-07	protein_coding	NA	NE
Rv3848	445.469	1.11852	0.138672	8.06595	7.26702e-16	2.79938e-15	protein_coding	NA	NE
Rv3854c	3581.62	1.67009	0.117096	14.2625	3.74702e-46	4.88214e-45	protein_coding	ethA	NE
Rv3855	739.14	2.18341	0.123921	17.6193	1.75104e-69	4.47526e-68	protein_coding	ethR	NE
Rv3856c	1114.08	0.895595	0.0917335	9.76301	1.62266e-22	8.55759e-22	protein_coding	NA	NE
Rv3857c	308.229	1.142	0.131647	8.67469	4.14664e-18	1.79898e-17	protein_coding	NA	NE
Rv3862c	686.63	6.16657	0.484806	12.7197	4.59901e-37	4.33481e-36	protein_coding	whiB6	NE
Rv3863	1534.55	1.87779	0.111593	16.8271	1.54558e-63	3.27777e-62	protein_coding	NA	ESD
Rv3864	4040.93	0.62193	0.0871706	7.13464	9.70433e-13	3.18708e-12	protein_coding	espE	NE
Rv3866	2175.39	0.928269	0.0808793	11.4772	1.71724e-30	1.23586e-29	protein_coding	espG1	NE
Rv3867	2176.32	1.1065	0.0988354	11.1954	4.29325e-29	2.95124e-28	protein_coding	espH	NE
Rv3868	6587.37	1.54048	0.0789288	19.5173	7.82896e-85	2.83764e-83	protein_coding	eccA1	NE
Rv3869	3207.26	1.06806	0.085691	12.4641	1.1713e-35	1.02637e-34	protein_coding	eccB1	NE
Rv3870	6561.51	1.00498	0.0822885	12.2129	2.65269e-34	2.20799e-33	protein_coding	eccCa1	NE
Rv3871	3499.67	1.06291	0.0851596	12.4814	9.42621e-36	8.37023e-35	protein_coding	eccCb1	NE
Rv3872	975.754	1.03521	0.110826	9.34089	9.55304e-21	4.65623e-20	protein_coding	PE35	NE
Rv3873	2707.01	1.17169	0.0959825	12.2073	2.84038e-34	2.35929e-33	protein_coding	PPE68	NE
Rv3875	14849.2	0.580054	0.0791897	7.32487	2.39136e-13	8.16298e-13	protein_coding	esxA	NE
Rv3876	2454.15	1.01723	0.0807775	12.593	2.30664e-36	2.09013e-35	protein_coding	espI	NE
Rv3877	2664.4	0.950061	0.0789155	12.039	2.21696e-33	1.76076e-32	protein_coding	eccD1	NE
Rv3879c	5029.36	1.97001	0.0941353	20.9274	3.01225e-97	1.48269e-95	protein_coding	espK	GA
Rv3880c	1210.96	0.700898	0.0931248	7.52644	5.21431e-14	1.8496e-13	protein_coding	espL	GA
Rv3881c	4419.8	0.94916	0.0773546	12.2703	1.30836e-34	1.10752e-33	protein_coding	espB	GA
Rv3882c	2313.59	1.1869	0.0901094	13.1717	1.2763e-39	1.33559e-38	protein_coding	eccE1	GA
Rv3883c	2181.56	1.3891	0.0883602	15.7209	1.08803e-55	1.84594e-54	protein_coding	mycP1	NE
Rv3884c	1687.78	0.758456	0.0861542	8.80348	1.32643e-18	5.91552e-18	protein_coding	eccA2	NE
Rv3885c	1030.27	0.901683	0.0988458	9.12212	7.36701e-20	3.45963e-19	protein_coding	eccE2	NE
Rv3886c	903.951	0.952986	0.122074	7.80662	5.87433e-15	2.1646e-14	protein_coding	mycP2	NE
Rv3887c	1146.38	0.914769	0.10561	8.66179	4.64431e-18	2.00399e-17	protein_coding	eccD2	NE
Rv3888c	1322.98	0.520305	0.0957478	5.43412	5.50671e-08	1.30531e-07	protein_coding	NA	NE
Rv3892c	126.622	1.01252	0.192741	5.25328	1.49414e-07	3.42956e-07	protein_coding	PPE69	NE
Rv3896c	362.127	0.73488	0.125976	5.8335	5.42757e-09	1.39611e-08	protein_coding	NA	NE
Rv3899c	177.187	0.669502	0.163444	4.09623	4.1994e-05	7.96528e-05	protein_coding	NA	NE
Rv3901c	162.559	0.67264	0.16465	4.08526	4.4027e-05	8.32712e-05	protein_coding	NA	GA
Rv3902c	134.094	0.591923	0.184329	3.21123	0.00132168	0.0021748	protein_coding	NA	ES
Rv3906c	229.221	1.27531	0.15941	8.00016	1.24257e-15	4.73174e-15	protein_coding	NA	NE
Rv3909	1763.32	0.612778	0.086645	7.07229	1.52401e-12	4.94808e-12	protein_coding	NA	ES
Rv3910	3105.11	0.764368	0.0821127	9.30877	1.29325e-20	6.25907e-20	protein_coding	NA	ESD
Rv3911	128.485	1.12372	0.192297	5.84367	5.10643e-09	1.31605e-08	protein_coding	sigM	NE
Rv3916c	597.633	1.43725	0.115186	12.4777	9.88203e-36	8.73607e-35	protein_coding	NA	NE
Rv3917c	2851.2	0.664935	0.0811297	8.19595	2.48623e-16	9.92253e-16	protein_coding	parB	ES
Rv3918c	1393.25	1.21705	0.0946222	12.8622	7.34599e-38	7.07451e-37	protein_coding	parA	ES
Rv3919c	1734.56	1.80615	0.0997767	18.1019	3.07806e-73	8.82893e-72	protein_coding	gid	NE
Rv3920c	2445.46	1.2583	0.0908477	13.8506	1.2613e-43	1.49223e-42	protein_coding	NA	NE
Rv3921c	6063.13	0.689593	0.0755264	9.1305	6.81843e-20	3.21337e-19	protein_coding	NA	ESD
Rv3922c	1005.69	1.70677	0.106792	15.9823	1.69843e-57	3.10626e-56	protein_coding	NA	NE
Rv3923c	1015.08	1.87061	0.103676	18.0428	8.98035e-73	2.53934e-71	protein_coding	rnpA	NE
Rv3924c	296.553	1.51352	0.153149	9.88264	4.95123e-23	2.66404e-22	protein_coding	rpmH	Uncertain
