# Supplementary material for: The unique N-terminal region of Mycobacterium tuberculosis sigma factor A plays a dominant role in the essential function of this protein
Source: J Biol Chem. 2023 Jan 20;299(3):102933. doi: 10.1016/j.jbc.2023.102933 (PMC10011835; doi:10.1016/j.jbc.2023.102933)
Supplement: Supplementary Table 2 [file mmc2.xlsx]

## Sheet: Table S2
Table S2- Functional enrichment analysis upon the depletion of σA.
Downregulated
Category	Term	Count	%	Pvalue	Genes	List Total	Pop Hits	Pop Total	Fold Enrichment	Bonferroni	Benjamini	FDR
KEGG_PATHWAY	mtu00190:Oxidative phosphorylation	42	3.59589	2.49e-16	RV3154, RV3153, RV3156, RV3155, RV3158, RV1310, RV1552, RV3157, RV3043C, RV1553, RV1311, RV2984, RV3316, RV1555, RV3318, RV3317, RV3319, RV1623C, RV2193, RV2194, RV0392C, RV2195, RV2196, RV0247C, RV3145, RV3147, RV3146, RV3149, RV3148, RV2200C, RV1304, RV1305, RV3628, RV1306, RV1307, RV1308, RV1309, RV1622C, RV1456C, RV3150, RV3152, RV3151	332	46	1030	2.83263	2.33e-14	2.64e-14	2.34e-14
KEGG_PATHWAY	mtu01100:Metabolic pathways	220	18.8356	3.06e-05	RV2996C, RV3550, RV2754C, RV2220, RV1131, RV1011, RV2524C, RV0357C, RV3316, RV0858C, RV3318, RV3317, RV3319, RV1314C, RV0957, RV3711C, RV0952, RV0951, RV2155C, RV0157, RV0156, RV0155, RV0032, RV0247C, RV1023, RV0223C, RV2157C, RV2911, RV1981C, RV3039C, RV2350C, RV1594, RV2413C, RV3570C, RV3774, RV2201, RV0456C, RV3537, RV0129C, RV0859, RV0855, RV0733, RV3624C, RV1240, RV2573, RV1001, RV2213, RV29…	332	588	1030	1.16077	0.00321231	0.00162404	0.00144018
GOTERM_CC_DIRECT	GO:0005576~extracellular region	145	12.4144	5.68e-05	RV2220, RV3310, RV2823C, RV1891, RV1908C, RV2346C, RV3158, RV0402C, RV0179C, RV1932, RV1815, RV1435C, RV1269C, RV2240C, RV0315, RV0312, RV3614C, RV2074, RV2525C, RV2347C, RV1023, RV2113, RV0598C, RV0631C, RV2599, RV3725, RV3846, RV0309, RV3849, RV1884C, RV1707, RV2080, RV2350C, RV3803C, RV2284, RV1077, RV0363C, RV1078, RV2563, RV2289, RV2201, RV1477, RV1230C, RV2829C, RV2299C, RV3810, RV1876, RV2…	756	363	2455	1.29715	0.00351781	0.00352391	0.00352391
KEGG_PATHWAY	mtu01130:Biosynthesis of antibiotics	95	8.13356	0.000664	RV3550, RV0761C, RV2996C, RV0971C, RV1131, RV1011, RV1530, RV0066C, RV1652, RV3398C, RV0975C, RV1653, RV0632C, RV1654, RV3316, RV1098C, RV1655, RV3318, RV3516, RV2702, RV3317, RV1074C, RV1658, RV2747, RV3319, RV1070C, RV0957, RV3509C, RV0952, RV0951, RV0993, RV0162C, RV3303C, RV0231, RV3086, RV0247C, RV1023, RV0069C, RV0223C, RV2831, RV0889C, RV1099C, RV2068C, RV1867, RV0914C, RV1071C, RV0728C, R…	332	228	1030	1.29267	0.0673605	0.0234591	0.0208034
KEGG_PATHWAY	mtu00650:Butanoate metabolism	30	2.56849	0.00092	RV3550, RV2504C, RV0971C, RV3774, RV1552, RV0456C, RV1553, RV0632C, RV1731, RV3316, RV1555, RV3318, RV3516, RV1074C, RV3317, RV3319, RV1070C, RV0859, RV3509C, RV2503C, RV0247C, RV2831, RV1142C, RV3546, RV1867, RV0914C, RV1071C, RV3039C, RV0860, RV1935C	332	55	1030	1.69222	0.0921289	0.0243821	0.0216219
KEGG_PATHWAY	mtu01200:Carbon metabolism	51	4.36644	0.00138294	RV0761C, RV2996C, RV1131, RV0066C, RV0975C, RV0753C, RV3316, RV1098C, RV3318, RV2702, RV3317, RV1074C, RV3319, RV0952, RV0951, RV3303C, RV0231, RV3086, RV0247C, RV1023, RV0069C, RV0889C, RV1099C, RV1867, RV0914C, RV0728C, RV0860, RV0462, RV2241, RV0363C, RV0973C, RV1552, RV1553, RV3214, RV2211C, RV1555, RV1436, RV1437, RV1438, RV0859, RV1017C, RV0896, RV1449C, RV1240, RV2215, RV3546, RV3667, RV14…	332	110	1030	1.43839	0.135245	0.0293184	0.0259993
GOTERM_CC_DIRECT	GO:0005618~cell wall	244	20.8904	0.00103769	RV2996C, RV1130, RV2220, RV3310, RV2524C, RV1013, RV0858C, RV1932, RV1815, RV1871C, RV0952, RV0951, RV3597C, RV3028C, RV0032, RV3614C, RV0270, RV2864C, RV0247C, RV3462C, RV1144, RV1023, RV3565, RV1029, RV1261C, RV1273C, RV1424C, RV1666C, RV3734C, RV0944, RV0386, RV0142, RV1109C, RV1594, RV3134C, RV0444C, RV1477, RV2299C, RV1478, RV0129C, RV1270C, RV0859, RV3418C, RV0733, RV1934C, RV2383C, RV0174,…	756	685	2455	1.15672	0.0623424	0.0321685	0.0321685
KEGG_PATHWAY	mtu00020:Citrate cycle (TCA cycle)	20	1.71233	0.00309866	RV1240, RV2241, RV0247C, RV1131, RV0066C, RV1552, RV1553, RV2215, RV3316, RV0889C, RV1555, RV1098C, RV3318, RV3317, RV3319, RV0952, RV0896, RV0951, RV3303C, RV0462	332	34	1030	1.82495	0.278097	0.054743	0.0485457
GOTERM_MF_DIRECT	GO:0048038~quinone binding	13	1.11301	9.57e-05	RV3153, RV3145, RV3156, RV3155, RV3158, RV3147, RV3157, RV3146, RV3149, RV3148, RV3150, RV3152, RV3151	739	15	2439	2.86035	0.0488122	0.0500414	0.0500414
KEGG_PATHWAY	mtu00071:Fatty acid degradation	27	2.31164	0.00455729	RV3550, RV0761C, RV2187, RV0971C, RV3774, RV1530, RV0456C, RV0975C, RV0632C, RV3516, RV1074C, RV1070C, RV0859, RV0162C, RV0231, RV3086, RV0223C, RV2831, RV1142C, RV3546, RV1867, RV0914C, RV1071C, RV3039C, RV0860, RV1935C, RV3293	332	52	1030	1.61087	0.380975	0.068466	0.0607152
KEGG_PATHWAY	mtu00310:Lysine degradation	22	1.88356	0.00516725	RV3550, RV0971C, RV3774, RV0456C, RV0632C, RV0223C, RV2215, RV2831, RV1731, RV1142C, RV3546, RV3516, RV1074C, RV1867, RV0914C, RV1071C, RV1070C, RV0859, RV0860, RV1935C, RV3039C, RV3293	332	40	1030	1.70633	0.419559	0.068466	0.0607152
KEGG_PATHWAY	mtu01120:Microbial metabolism in diverse environments	82	7.02055	0.00779999	RV3550, RV0761C, RV2996C, RV0971C, RV2220, RV1131, RV1530, RV0066C, RV0632C, RV3316, RV1731, RV1098C, RV0858C, RV3318, RV3516, RV2702, RV3317, RV1074C, RV3319, RV1070C, RV1201C, RV0952, RV0951, RV0162C, RV3303C, RV3086, RV0247C, RV1263, RV0760C, RV1023, RV0223C, RV2831, RV0889C, RV1099C, RV3526, RV1867, RV0914C, RV1071C, RV0728C, RV3039C, RV0860, RV0462, RV3293, RV2241, RV2363, RV3570C, RV0363C, …	332	205	1030	1.24096	0.560541	0.0772919	0.0685419
KEGG_PATHWAY	mtu00903:Limonene and pinene degradation	17	1.45548	0.0078161	RV3550, RV0971C, RV3774, RV2740, RV0456C, RV0632C, RV0223C, RV2831, RV1142C, RV3516, RV1071C, RV1070C, RV3618, RV0860, RV1935C, RV3039C, RV3293	332	29	1030	1.81865	0.561289	0.0772919	0.0685419
KEGG_PATHWAY	mtu00280:Valine, leucine and isoleucine degradation	29	2.48288	0.00828676	RV3550, RV2504C, RV0971C, RV2502C, RV3774, RV0973C, RV0456C, RV0975C, RV0632C, RV0753C, RV3516, RV1074C, RV1070C, RV0859, RV3303C, RV0231, RV2503C, RV0223C, RV2831, RV1142C, RV3546, RV1867, RV0914C, RV1071C, RV3039C, RV0860, RV1935C, RV0462, RV3293	332	59	1030	1.52491	0.58261	0.0772919	0.0685419
KEGG_PATHWAY	mtu00010:Glycolysis / Gluconeogenesis	21	1.79795	0.00888817	RV0761C, RV2241, RV0363C, RV1023, RV1530, RV3068C, RV0223C, RV3214, RV1099C, RV3667, RV1436, RV1437, RV2702, RV1438, RV0458, RV0489, RV0162C, RV3303C, RV0462, RV3293, RV3086	332	39	1030	1.67053	0.608367	0.0772919	0.0685419
KEGG_PATHWAY	mtu00640:Propanoate metabolism	26	2.22603	0.0102084	RV3550, RV1130, RV0971C, RV3774, RV0973C, RV0456C, RV0975C, RV0632C, RV0753C, RV3516, RV1074C, RV1070C, RV0859, RV0952, RV0951, RV0231, RV2831, RV1142C, RV3546, RV3667, RV1867, RV0914C, RV1071C, RV3039C, RV0860, RV1935C	332	52	1030	1.5512	0.659516	0.0772919	0.0685419
KEGG_PATHWAY	mtu01212:Fatty acid metabolism	26	2.22603	0.0102084	RV3550, RV2187, RV0971C, RV2243, RV2524C, RV3774, RV0242C, RV0456C, RV0975C, RV0632C, RV3516, RV1074C, RV1070C, RV0859, RV0231, RV3559C, RV2831, RV1142C, RV3546, RV1867, RV0914C, RV1071C, RV3039C, RV0860, RV1935C, RV3502C	332	52	1030	1.5512	0.659516	0.0772919	0.0685419
KEGG_PATHWAY	mtu00380:Tryptophan metabolism	23	1.96918	0.012446	RV3550, RV1263, RV0971C, RV2363, RV1908C, RV3774, RV0456C, RV0632C, RV0223C, RV2831, RV1142C, RV3546, RV3516, RV1074C, RV1867, RV0914C, RV1071C, RV1070C, RV0859, RV0860, RV1935C, RV3039C, RV3293	332	45	1030	1.58568	0.731534	0.0879519	0.0779951
GOTERM_MF_DIRECT	GO:0009055~electron carrier activity	33	2.82534	0.000439	RV3570C, RV3560C, RV3554, RV3198A, RV1553, RV0975C, RV1679, RV3914, RV2007C, RV3319, RV1467C, RV1623C, RV0873, RV0271C, RV3028C, RV1934C, RV0231, RV3503C, RV2194, RV2196, RV0247C, RV3563, RV3094C, RV3562, RV3564, RV0972C, RV3274C, RV0752C, RV3504, RV0338C, RV1622C, RV3029C, RV3151	739	63	2439	1.72878	0.205012	0.114689	0.114689
GOTERM_MF_DIRECT	GO:0008137~NADH dehydrogenase (ubiquinone) activity	11	0.941781	0.000681	RV3154, RV3156, RV3145, RV3155, RV3158, RV3147, RV3157, RV3146, RV3149, RV3150, RV3151	739	13	2439	2.79265	0.29974	0.118728	0.118728
KEGG_PATHWAY	mtu01110:Biosynthesis of secondary metabolites	113	9.67466	0.0222108	RV3550, RV0971C, RV1131, RV1011, RV1908C, RV1530, RV1652, RV1653, RV0632C, RV1654, RV3316, RV1655, RV3318, RV3317, RV2747, RV1658, RV3319, RV1070C, RV0957, RV0952, RV0951, RV3303C, RV0247C, RV1023, RV0534C, RV0069C, RV0223C, RV0914C, RV1071C, RV2386C, RV3039C, RV2350C, RV0780, RV3293, RV0363C, RV3774, RV2289, RV1079, RV2982C, RV2201, RV0456C, RV2211C, RV0859, RV0458, RV0733, RV1538C, RV3624C, RV2…	332	304	1030	1.1532	0.905431	0.145258	0.128814
KEGG_PATHWAY	mtu00930:Caprolactam degradation	13	1.11301	0.0232961	RV3550, RV0971C, RV3774, RV0456C, RV0632C, RV2831, RV1142C, RV3516, RV1071C, RV1070C, RV0860, RV1935C, RV3039C	332	22	1030	1.83324	0.91584	0.145258	0.128814
KEGG_PATHWAY	mtu00410:beta-Alanine metabolism	19	1.62671	0.0331975	RV3550, RV0971C, RV3774, RV0456C, RV0975C, RV0632C, RV0753C, RV0223C, RV2831, RV1142C, RV2601, RV3516, RV1071C, RV1070C, RV0860, RV1935C, RV3039C, RV0231, RV3293	332	38	1030	1.5512	0.971129	0.194896	0.172832
KEGG_PATHWAY	mtu00281:Geraniol degradation	13	1.11301	0.0349342	RV3550, RV0971C, RV3774, RV0456C, RV0632C, RV2831, RV1142C, RV3516, RV1071C, RV1070C, RV0860, RV1935C, RV3039C	332	23	1030	1.75354	0.976096	0.194896	0.172832
GOTERM_MF_DIRECT	GO:0046933~proton-transporting ATP synthase activity, rotational mechanism	8	0.684932	0.00134219	RV1310, RV1311, RV1304, RV1305, RV1306, RV1307, RV1308, RV1309	739	8	2439	3.30041	0.504625	0.175492	0.175492
GOTERM_CC_DIRECT	GO:0005886~plasma membrane	474	40.5822	0.0127659	RV2582, RV2220, RV1132, RV3560C, RV1013, RV3553, RV3316, RV2226, RV3318, RV2819C, RV3319, RV0157, RV3597C, RV0156, RV0035, RV3028C, RV0155, RV0276, RV3246C, RV0270, RV3562, RV1144, RV1023, RV3462C, RV3232C, RV2237, RV0966C, RV3208, RV1261C, RV1029, RV1273C, RV2119, RV1491C, RV2386C, RV0024, RV3039C, RV0144, RV0386, RV2350C, RV1470, RV2560, RV3570C, RV3774, RV2563, RV2201, RV3134C, RV1234, RV1476,…	756	1455	2455	1.0579	0.549132	0.263828	0.263828
KEGG_PATHWAY	mtu00680:Methane metabolism	13	1.11301	0.0693883	RV0761C, RV2996C, RV1240, RV0363C, RV1023, RV3214, RV1099C, RV3667, RV0728C, RV0489, RV0070C, RV3086, RV3262	332	25	1030	1.61325	0.999474	0.367758	0.326125
KEGG_PATHWAY	mtu00562:Inositol phosphate metabolism	6	0.513699	0.0754308	RV2349C, RV2701C, RV0753C, RV2351C, RV2350C, RV1438	332	8	1030	2.32681	0.999735	0.375854	0.333304
KEGG_PATHWAY	mtu00627:Aminobenzoate degradation	14	1.19863	0.0780073	RV3550, RV1263, RV0971C, RV2363, RV3774, RV0456C, RV0632C, RV2831, RV1142C, RV3516, RV1071C, RV1070C, RV1935C, RV3039C	332	28	1030	1.5512	0.999802	0.375854	0.333304
KEGG_PATHWAY	mtu00625:Chloroalkane and chloroalkene degradation	8	0.684932	0.0857932	RV0761C, RV1833C, RV1530, RV0223C, RV0162C, RV2579, RV3293, RV3086	332	13	1030	1.90918	0.999919	0.395395	0.350633
GOTERM_CC_DIRECT	GO:0045261~proton-transporting ATP synthase complex, catalytic core F(1)	5	0.428082	0.0335763	RV1310, RV1311, RV1307, RV1308, RV1309	756	5	2455	3.24735	0.879665	0.416346	0.416346
GOTERM_CC_DIRECT	GO:0070469~respiratory chain	5	0.428082	0.0335763	RV2196, RV3043C, RV2200C, RV2194, RV2195	756	5	2455	3.24735	0.879665	0.416346	0.416346
GOTERM_BP_DIRECT	GO:0006099~tricarboxylic acid cycle	16	1.36986	0.0020049	RV1240, RV0247C, RV1130, RV1131, RV0066C, RV1553, RV3316, RV0889C, RV1731, RV1098C, RV3318, RV3319, RV0952, RV0896, RV0951, RV0462	680	25	2228	2.09694	0.634859	0.503135	0.503135
GOTERM_BP_DIRECT	GO:0008152~metabolic process	46	3.93836	0.00200852	RV3077, RV2504C, RV1076, RV2187, RV0971C, RV2243, RV1550, RV0551C, RV3113, RV1013, RV2245, RV3299C, RV2301, RV0632C, RV3516, RV1070C, RV0859, RV0119, RV0214, RV1984C, RV0099, RV3084, RV2381C, RV1427C, RV1449C, RV3515C, RV3561, RV0270, RV2503C, RV3089, RV1683, RV2215, RV1142C, RV1920, RV2505C, RV2739C, RV0404, RV1400C, RV1399C, RV2485C, RV3039C, RV3487C, RV0101, RV0166, RV2382C, RV3306C	680	102	2228	1.47762	0.635523	0.503135	0.503135
GOTERM_BP_DIRECT	GO:0015986~ATP synthesis coupled proton transport	7	0.599315	0.00408876	RV1310, RV1311, RV1304, RV1305, RV1306, RV1307, RV1308	680	7	2228	3.27647	0.872133	0.587194	0.587194
GOTERM_BP_DIRECT	GO:0006096~glycolytic process	9	0.770548	0.00468818	RV2241, RV0363C, RV1023, RV0489, RV2215, RV1436, RV0462, RV1437, RV1438	680	11	2228	2.68075	0.905485	0.587194	0.587194
GOTERM_CC_DIRECT	GO:0045263~proton-transporting ATP synthase complex, coupling factor F(o)	4	0.342466	0.089337	RV1304, RV1305, RV1306, RV1307	756	4	2455	3.24735	0.996979	0.923149	0.923149
GOTERM_MF_DIRECT	GO:0000062~fatty-acyl-CoA binding	19	1.62671	0.0137063	RV3563, RV3094C, RV3562, RV3570C, RV3560C, RV3564, RV0972C, RV0752C, RV0975C, RV3274C, RV0533C, RV3504, RV1679, RV1467C, RV0873, RV0271C, RV3028C, RV1934C, RV0231	739	37	2439	1.6948	0.999267	1	1
GOTERM_MF_DIRECT	GO:0016874~ligase activity	20	1.71233	0.0209043	RV0270, RV3561, RV2187, RV1550, RV0551C, RV2502C, RV3089, RV1013, RV0974C, RV2505C, RV0119, RV0404, RV0852, RV3730C, RV0214, RV0035, RV0166, RV2383C, RV0099, RV1427C	739	41	2439	1.60995	0.999984	1	1
GOTERM_MF_DIRECT	GO:0050660~flavin adenine dinucleotide binding	33	2.82534	0.0213475	RV2754C, RV3570C, RV1771, RV3560C, RV1552, RV0565C, RV0975C, RV1774, RV3318, RV1679, RV1467C, RV0873, RV0697, RV0271C, RV3028C, RV1934C, RV3303C, RV0231, RV2251, RV3563, RV3094C, RV3562, RV3564, RV0972C, RV3274C, RV0752C, RV2855, RV3504, RV2713, RV0462, RV0492C, RV0063, RV0161	739	77	2439	1.41446	0.999987	1	1
GOTERM_MF_DIRECT	GO:0052890~oxidoreductase activity, acting on the CH-CH group of donors, with a flavin as acceptor	18	1.5411	0.0230053	RV3563, RV3094C, RV3562, RV3570C, RV3560C, RV3564, RV0972C, RV0752C, RV0975C, RV3274C, RV3504, RV1679, RV1467C, RV0873, RV0271C, RV3028C, RV1934C, RV0231	739	36	2439	1.6502	0.999995	1	1
GOTERM_MF_DIRECT	GO:0003995~acyl-CoA dehydrogenase activity	18	1.5411	0.0230053	RV3563, RV3094C, RV3562, RV3570C, RV3560C, RV3564, RV0972C, RV0752C, RV0975C, RV3274C, RV3504, RV1679, RV1467C, RV0873, RV0271C, RV3028C, RV1934C, RV0231	739	36	2439	1.6502	0.999995	1	1
GOTERM_BP_DIRECT	GO:0033539~fatty acid beta-oxidation using acyl-CoA dehydrogenase	18	1.5411	0.0246004	RV3563, RV3094C, RV3562, RV3570C, RV3560C, RV3564, RV0972C, RV0752C, RV0975C, RV3274C, RV3504, RV1679, RV1467C, RV0873, RV0271C, RV3028C, RV1934C, RV0231	680	36	2228	1.63824	0.999996	1	1
GOTERM_BP_DIRECT	GO:0055088~lipid homeostasis	18	1.5411	0.0246004	RV3563, RV3094C, RV3562, RV3570C, RV3560C, RV3564, RV0972C, RV0752C, RV0975C, RV3274C, RV3504, RV1679, RV1467C, RV0873, RV0271C, RV3028C, RV1934C, RV0231	680	36	2228	1.63824	0.999996	1	1
GOTERM_BP_DIRECT	GO:0009056~catabolic process	7	0.599315	0.027097	RV2284, RV1426C, RV2385, RV1399C, RV3487C, RV0230C, RV3084	680	9	2228	2.54837	0.999999	1	1
GOTERM_MF_DIRECT	GO:0000104~succinate dehydrogenase activity	5	0.428082	0.0316254	RV0247C, RV1553, RV3316, RV0338C, RV3319	739	5	2439	3.30041	1	1	1
GOTERM_BP_DIRECT	GO:0006635~fatty acid beta-oxidation	14	1.19863	0.0540727	RV3550, RV0456C, RV0533C, RV2831, RV3546, RV1074C, RV1867, RV0914C, RV1071C, RV1070C, RV0859, RV0860, RV1935C, RV3039C	680	28	2228	1.63824	1	1	1
GOTERM_BP_DIRECT	GO:0010039~response to iron ion	6	0.513699	0.0614084	RV0009, RV1909C, RV3224, RV2031C, RV3597C, RV1876	680	8	2228	2.45735	1	1	1
GOTERM_BP_DIRECT	GO:0052572~response to host immune response	21	1.79795	0.0639209	RV2032, RV3156, RV0212C, RV1361C, RV2336, RV3516, RV0918, RV2007C, RV3849, RV1738, RV1426C, RV0986, RV2031C, RV1886C, RV1266C, RV3378C, RV2386C, RV3487C, RV3237C, RV2383C, RV3515C	680	48	2228	1.43346	1	1	1
GOTERM_MF_DIRECT	GO:0016787~hydrolase activity	38	3.25342	0.0641207	RV1076, RV3113, RV1277, RV2740, RV2300C, RV3775, RV0107C, RV1834, RV1938, RV3733C, RV0695, RV2581C, RV0263C, RV3084, RV1160, RV2054, RV3591C, RV3040C, RV0077C, RV3401, RV1305, RV1063C, RV1009, RV1847, RV1884C, RV1745C, RV1400C, RV1276C, RV1123C, RV1399C, RV3762C, RV2485C, RV3091, RV3487C, RV0272C, RV3510C, RV1191, RV3306C	739	98	2439	1.27975	1	1	1
GOTERM_MF_DIRECT	GO:0003993~acid phosphatase activity	5	0.428082	0.0722927	RV2349C, RV3310, RV3214, RV2351C, RV2350C	739	6	2439	2.75034	1	1	1
GOTERM_BP_DIRECT	GO:0042773~ATP synthesis coupled electron transport	5	0.428082	0.0740387	RV3156, RV3155, RV3158, RV3157, RV3151	680	6	2228	2.73039	1	1	1
GOTERM_MF_DIRECT	GO:0016788~hydrolase activity, acting on ester bonds	7	0.599315	0.0807148	RV2928, RV2349C, RV2351C, RV2350C, RV2383C, RV0230C, RV2824C	739	11	2439	2.10026	1	1	1
GOTERM_BP_DIRECT	GO:0044121~growth of symbiont in host organelle	7	0.599315	0.0832138	RV2416C, RV0170, RV3232C, RV2031C, RV0169, RV2200C, RV0199	680	11	2228	2.08503	1	1	1
GOTERM_BP_DIRECT	GO:0001101~response to acid chemical	7	0.599315	0.0832138	RV3088, RV3087, RV1130, RV3089, RV3084, RV3086, RV3085	680	11	2228	2.08503	1	1	1
GOTERM_MF_DIRECT	GO:0016620~oxidoreductase activity, acting on the aldehyde or oxo group of donors, NAD or NADP as acceptor	4	0.342466	0.0854943	RV0458, RV2259, RV1731, RV1436	739	4	2439	3.30041	1	1	1
GOTERM_MF_DIRECT	GO:0008234~cysteine-type peptidase activity	4	0.342466	0.0854943	RV0319, RV1477, RV1478, RV2190C	739	4	2439	3.30041	1	1	1
GOTERM_BP_DIRECT	GO:0009395~phospholipid catabolic process	4	0.342466	0.0871527	RV2349C, RV3310, RV2351C, RV2350C	680	4	2228	3.27647	1	1	1
GOTERM_BP_DIRECT	GO:0000724~double-strand break repair via homologous recombination	4	0.342466	0.0871527	RV0630C, RV0631C, RV2593C, RV0629C	680	4	2228	3.27647	1	1	1
GOTERM_BP_DIRECT	GO:0022904~respiratory electron transport chain	4	0.342466	0.0871527	RV2196, RV0247C, RV3149, RV3319	680	4	2228	3.27647	1	1	1
GOTERM_BP_DIRECT	GO:0009060~aerobic respiration	4	0.342466	0.0871527	RV0247C, RV3043C, RV3150, RV3319	680	4	2228	3.27647	1	1	1
GOTERM_BP_DIRECT	GO:0009408~response to heat	8	0.684932	0.0996144	RV3418C, RV2031C, RV2069, RV0440, RV0384C, RV3414C, RV0350, RV3417C	680	14	2228	1.87227	1	1	1
Upregulated
GOTERM_MF_DIRECT	GO:0016887~ATPase activity	24	2.18579	0.00318882	RV3781, RV3240C, RV2688C, RV2326C, RV1473, RV2850C, RV1479, RV2038C, RV1821, RV3868, RV2115C, RV2936, RV1638, RV1859, RV3758C, RV2184C, RV3764C, RV3663C, RV3610C, RV3102C, RV3918C, RV1229C, RV0073, RV0370C	666	50	2439	1.75784	0.800696	1	1
GOTERM_BP_DIRECT	GO:0071770~DIM/DIP cell wall layer assembly	12	1.0929	0.00528343	RV2939, RV2941, RV2949C, RV2930, RV2931, RV2932, RV2933, RV2934, RV2945C, RV2946C, RV2935, RV2937	618	19	2228	2.27695	0.901232	1	1
GOTERM_CC_DIRECT	GO:0005737~cytoplasm	132	12.0219	0.00730375	RV3370C, RV2899C, RV3100C, RV2552C, RV1151C, RV1536, RV1415, RV2726C, RV0839, RV2439C, RV1027C, RV3884C, RV2373C, RV0671, RV3282, RV3436C, RV3602C, RV3804C, RV1020, RV1420, RV1301, RV1701, RV3419C, RV3609C, RV0788, RV3411C, RV3601C, RV3625C, RV1392, RV1471, RV2534C, RV2683, RV2368C, RV1597, RV2453C, RV3137, RV2752C, RV1633, RV3416, RV2902C, RV1638, RV2165C, RV3919C, RV2440C, RV0211, RV3410C, RV36…	703	386	2455	1.19422	0.291451	0.178767	0.178767
KEGG_PATHWAY	mtu03070:Bacterial secretion system	9	0.819672	0.00751274	RV0638, RV2093C, RV3240C, RV2094C, RV3921C, RV2587C, RV2586C, RV1224, RV1821	248	14	1030	2.66993	0.543549	0.461777	0.461777
GOTERM_CC_DIRECT	GO:0016021~integral component of membrane	210	19.1257	0.00760709	RV1371, RV1254, RV2398C, RV3437, RV1811, RV1814, RV0628C, RV0955, RV2537C, RV2743C, RV2767C, RV2610C, RV2399C, RV2235, RV1822, RV0541C, RV0202C, RV0420C, RV2684, RV2685, RV1115, RV2328, RV2209, RV0615, RV0736, RV3757C, RV2044C, RV0970, RV0176, RV3026C, RV0051, RV1481, RV0050, RV3783, RV3661, RV2620C, RV1487, RV1488, RV1489, RV3092C, RV0849, RV2903C, RV0724, RV3756C, RV1640C, RV0284, RV0283, RV387…	703	645	2455	1.13699	0.301556	0.178767	0.178767
GOTERM_MF_DIRECT	GO:0008270~zinc ion binding	37	3.36976	0.00782628	RV3297, RV3580C, RV3710, RV1334, RV2752C, RV2124C, RV1151C, RV1536, RV1415, RV2538C, RV0838, RV1638, RV0828C, RV0736, RV3856C, RV0512, RV2373C, RV3610C, RV1082, RV3141, RV3339C, RV3045, RV2555C, RV2367C, RV0186A, RV0423C, RV1202, RV2711, RV1402, RV0906, RV1606, RV3609C, RV0149, RV1355C, RV0563, RV2782C, RV1317C	666	92	2439	1.47283	0.981085	1	1
KEGG_PATHWAY	mtu03060:Protein export	10	0.910747	0.00879575	RV0638, RV2093C, RV3240C, RV2094C, RV3921C, RV2587C, RV2586C, RV1224, RV1821, RV2903C	248	17	1030	2.44307	0.601004	0.461777	0.461777
GOTERM_BP_DIRECT	GO:0046654~tetrahydrofolate biosynthetic process	6	0.546448	0.0201211	RV3606C, RV3607C, RV1005C, RV3608C, RV3609C, RV2763C	618	7	2228	3.09015	0.999861	1	1
GOTERM_BP_DIRECT	GO:0065002~intracellular protein transmembrane transport	6	0.546448	0.0201211	RV0638, RV2093C, RV3240C, RV2587C, RV2586C, RV1821	618	7	2228	3.09015	0.999861	1	1
GOTERM_MF_DIRECT	GO:0005524~ATP binding	107	9.74499	0.0205671	RV2623, RV1536, RV2439C, RV0958, RV0434, RV3884C, RV2397C, RV2373C, RV3602C, RV1229C, RV1020, RV0861C, RV1783, RV1421, RV2973C, RV1301, RV1821, RV2202C, RV2848C, RV2727C, RV3758C, RV2184C, RV0788, RV0389, RV1355C, RV3447C, RV3625C, RV1392, RV1473, RV2368C, RV1631, RV1479, RV1633, RV3817, RV1638, RV3600C, RV3781, RV2850C, RV1402, RV2115C, RV2967C, RV3826, RV2725C, RV0969, RV1640C, RV3663C, RV0284,…	666	330	2439	1.18743	0.999972	1	1
GOTERM_MF_DIRECT	GO:0016757~transferase activity, transferring glycosyl groups	10	0.910747	0.021603	RV0050, RV1635C, RV0557, RV2610C, RV2188C, RV3242C, RV1302, RV3806C, RV3805C, RV1518	666	17	2439	2.15421	0.999984	1	1
KEGG_PATHWAY	mtu02010:ABC transporters	27	2.45902	0.0239333	RV2326C, RV2687C, RV2398C, RV1857, RV1858, RV1859, RV3757C, RV2397C, RV0594, RV0593, RV1819C, RV0592, RV0591, RV3044, RV2688C, RV2325C, RV2686C, RV3101C, RV2400C, RV2399C, RV2038C, RV3758C, RV3756C, RV0589, RV0588, RV0587, RV3102C	248	76	1030	1.47549	0.919487	0.837665	0.837665
GOTERM_MF_DIRECT	GO:0004222~metalloendopeptidase activity	7	0.637523	0.0298308	RV3419C, RV2367C, RV0563, RV3610C, RV2782C, RV2869C, RV1977	666	10	2439	2.56351	1	1	1
GOTERM_MF_DIRECT	GO:0031177~phosphopantetheine binding	12	1.0929	0.0386859	RV1664, RV2940C, RV2931, RV2932, RV2048C, RV2933, RV2934, RV2946C, RV2935, RV2590, RV2948C, RV3825C	666	24	2439	1.83108	1	1	1
GOTERM_BP_DIRECT	GO:0006730~one-carbon metabolic process	6	0.546448	0.0415528	RV3609C, RV2763C, RV2964, RV3248C, RV1093, RV1392	618	8	2228	2.70388	1	1	1
GOTERM_BP_DIRECT	GO:0046488~phosphatidylinositol metabolic process	6	0.546448	0.0415528	RV2612C, RV0557, RV2610C, RV2188C, RV1159, RV2181	618	8	2228	2.70388	1	1	1
GOTERM_BP_DIRECT	GO:0019288~isopentenyl diphosphate biosynthetic process, methylerythritol 4-phosphate pathway	6	0.546448	0.0415528	RV3581C, RV1110, RV3382C, RV2682C, RV2870C, RV2868C	618	8	2228	2.70388	1	1	1
KEGG_PATHWAY	mtu00790:Folate biosynthesis	9	0.819672	0.0441159	RV3606C, RV0812, RV3607C, RV1005C, RV0866, RV3608C, RV3609C, RV2763C, RV0013	248	18	1030	2.07661	0.990835	0.9432	0.9432
KEGG_PATHWAY	mtu03020:RNA polymerase	4	0.364299	0.0449143	RV0668, RV0667, RV3457C, RV1390	248	4	1030	4.15323	0.991598	0.9432	0.9432
GOTERM_BP_DIRECT	GO:0040007~growth	179	16.3024	0.0500717	RV1254, RV3710, RV2398C, RV2623, RV1415, RV2726C, RV1416, RV0628C, RV2628, RV2439C, RV0955, RV1027C, RV3799C, RV0557, RV1342C, RV0311, RV2397C, RV2373C, RV3436C, RV3602C, RV1229C, RV2537C, RV0425C, RV1420, RV1025, RV2399C, RV2235, RV1300, RV1301, RV1701, RV2969C, RV2727C, RV1828, RV3722C, RV0668, RV0667, RV3609C, RV0788, RV0666, RV3411C, RV1390, RV3625C, RV1391, RV1392, RV0541C, RV0399C, RV2897C,…	618	586	2228	1.10124	1	1	1
GOTERM_BP_DIRECT	GO:0043952~protein transport by the Sec complex	5	0.455373	0.0534	RV0638, RV3240C, RV2587C, RV2586C, RV1821	618	6	2228	3.00431	1	1	1
GOTERM_BP_DIRECT	GO:0006605~protein targeting	5	0.455373	0.0534	RV0638, RV3240C, RV2587C, RV2586C, RV1821	618	6	2228	3.00431	1	1	1
GOTERM_MF_DIRECT	GO:0003677~DNA binding	91	8.2878	0.0575097	RV3370C, RV3871, RV3160C, RV0081, RV3870, RV3100C, RV3798, RV1019, RV3911, RV2989, RV3856C, RV1027C, RV0678, RV2175C, RV0797, RV0158, RV3674C, RV3917C, RV0691C, RV3646C, RV0196, RV0195, RV0182C, RV0465C, RV0792C, RV3050C, RV0861C, RV2424C, RV0190, RV1783, RV1420, RV1189, RV2973C, RV3640C, RV2710, RV3844, RV0659C, RV2711, RV1701, RV1828, RV0668, RV0667, RV1246C, RV0302, RV2374C, RV3095, RV3447C, R…	666	287	2439	1.16117	1	1	1
GOTERM_MF_DIRECT	GO:0015562~efflux transmembrane transporter activity	8	0.728597	0.0585695	RV2938, RV2688C, RV2686C, RV2687C, RV1410C, RV1634, RV0180C, RV2937	666	14	2439	2.09266	1	1	1
KEGG_PATHWAY	mtu00270:Cysteine and methionine metabolism	12	1.0929	0.063585	RV3341, RV1294, RV3340, RV3248C, RV2124C, RV1336, RV3709C, RV2291, RV0815C, RV0075, RV0848, RV1392	248	29	1030	1.71858	0.998922	1	1
GOTERM_MF_DIRECT	GO:0015419~sulfate transmembrane-transporting ATPase activity	4	0.364299	0.0643391	RV2400C, RV2399C, RV2398C, RV2397C	666	4	2439	3.66216	1	1	1
GOTERM_MF_DIRECT	GO:0004386~helicase activity	6	0.546448	0.0683925	RV1020, RV3296, RV0861C, RV1297, RV1633, RV2092C	666	9	2439	2.44144	1	1	1
GOTERM_BP_DIRECT	GO:0052170~negative regulation by symbiont of host innate immune response	6	0.546448	0.0725999	RV2295, RV2745C, RV3343C, RV2941, RV3880C, RV1506C	618	9	2228	2.40345	1	1	1
GOTERM_BP_DIRECT	GO:0016114~terpenoid biosynthetic process	6	0.546448	0.0725999	RV3581C, RV1110, RV3382C, RV2682C, RV2870C, RV2868C	618	9	2228	2.40345	1	1	1
GOTERM_BP_DIRECT	GO:0009247~glycolipid biosynthetic process	11	1.00182	0.0752216	RV2174, RV2051C, RV2610C, RV2188C, RV1159, RV2181, RV3806C, RV1506C, RV2958C, RV2947C, RV2948C	618	23	2228	1.72422	1	1	1
GOTERM_MF_DIRECT	GO:0004540~ribonuclease activity	19	1.73042	0.0772403	RV2010, RV1561, RV0595C, RV2596, RV0656C, RV0277C, RV2530C, RV2103C, RV2602, RV3180C, RV0617, RV0627, RV1991C, RV1397C, RV0301, RV0960, RV3697C, RV0065, RV0240	666	48	2439	1.44961	1	1	1
GOTERM_BP_DIRECT	GO:0006364~rRNA processing	5	0.455373	0.0977719	RV2367C, RV2752C, RV2372C, RV2838C, RV2925C	618	7	2228	2.57513	1	1	1
GOTERM_BP_DIRECT	GO:0005992~trehalose biosynthetic process	5	0.455373	0.0977719	RV1562C, RV1563C, RV0127, RV0126, RV3490	618	7	2228	2.57513	1	1	1
