# Supplementary material for: The unique N-terminal region of Mycobacterium tuberculosis sigma factor A plays a dominant role in the essential function of this protein
Source: J Biol Chem. 2023 Jan 20;299(3):102933. doi: 10.1016/j.jbc.2023.102933 (PMC10011835; doi:10.1016/j.jbc.2023.102933)
Supplement: Supplementary Table 3 [file mmc3.xlsx]

## Sheet: Table S3
Table S3- DEG analysis of Rv vs RvΔsigB
Downregulated
Gene	baseMean	log2FoldChange	lfcSE	stat	pvalue	padj	gene_biotype	gene_name	Essentiality
Rv0030	498.755	-0.653511	0.182974	-3.5716	0.00035481	0.00235459	protein_coding	NA	NE
Rv0032	875.586	-0.629544	0.118794	-5.29948	1.16131e-07	1.64519e-06	protein_coding	bioF2	NE
Rv0035	624.971	-0.568301	0.12961	-4.3847	1.16146e-05	0.000113726	protein_coding	fadD34	NE
Rv0078B	734.758	-0.722714	0.142029	-5.08849	3.60926e-07	4.56298e-06	protein_coding	NA	NE
Rv0091	518.446	-0.533086	0.147505	-3.61401	0.000301502	0.00205196	protein_coding	mtn	NE
Rv0095c	54.3566	-1.13925	0.381023	-2.98998	0.00278995	0.0138286	protein_coding	NA	NE
Rv0130	327.21	-0.5343	0.169097	-3.15972	0.00157922	0.00853721	protein_coding	htdZ	NE
Rv0132c	105.855	-0.92298	0.275749	-3.34717	0.00081641	0.00481766	protein_coding	fgd2	NE
Rv0135c	1835.09	-0.556649	0.0999331	-5.57021	2.5443e-08	3.98608e-07	protein_coding	NA	NE
Rv0136	1085.69	-1.12223	0.118963	-9.43345	3.96809e-21	1.70457e-19	protein_coding	cyp138	NE
Rv0142	460.233	-0.856768	0.16388	-5.22803	1.71329e-07	2.33604e-06	protein_coding	NA	NE
Rv0146	2317.66	-0.600996	0.092694	-6.48366	8.95266e-11	1.9438e-09	protein_coding	NA	GA
Rv0196	1835.13	-4.14373	0.118683	-34.9141	4.54008e-267	3.62752e-264	protein_coding	NA	NE
Rv0197	5966.5	-3.76959	0.0912475	-41.3117	0	0	protein_coding	NA	NE
Rv0244c	2111.79	-1.53768	0.0986613	-15.5854	9.14254e-55	1.04356e-52	protein_coding	fadE5	NE
Rv0254c	250.231	-0.5989	0.203332	-2.94543	0.00322504	0.0155981	protein_coding	cobU	NE
Rv0276	6668.02	-0.649905	0.0892677	-7.28041	3.32819e-13	8.86407e-12	protein_coding	NA	NE
Rv0307c	206.323	-0.708615	0.207774	-3.41052	0.000648401	0.00395475	protein_coding	NA	NE
Rv0332	882.224	-0.607426	0.120758	-5.03009	4.90242e-07	6.04481e-06	protein_coding	NA	NE
Rv0353	1218.27	-0.670604	0.116356	-5.76338	8.24458e-09	1.36104e-07	protein_coding	hspR	NE
Rv0359	394.678	-0.503902	0.153772	-3.27694	0.00104939	0.00595501	protein_coding	NA	NE
Rv0361	2182.95	-0.655047	0.107782	-6.07751	1.22062e-09	2.24719e-08	protein_coding	NA	NE
Rv0376c	170.181	-0.621404	0.221441	-2.80618	0.00501329	0.022155	protein_coding	NA	NE
Rv0379	531.454	-0.715492	0.17352	-4.1234	3.73327e-05	0.000329965	protein_coding	secE2	NE
Rv0406c	394.922	-0.516842	0.157286	-3.286	0.00101622	0.00578317	protein_coding	NA	NE
Rv0430	2743.12	-0.53638	0.0928037	-5.77973	7.48226e-09	1.24032e-07	protein_coding	NA	ES
Rv0440	13023	-2.98426	0.0797847	-37.4039	3.37127e-306	3.36706e-303	protein_coding	groEL2	ES
Rv0457c	633.743	-1.00626	0.131503	-7.65197	1.97925e-14	5.7716e-13	protein_coding	NA	NE
Rv0467	2296.25	-1.96162	0.112559	-17.4274	5.10809e-68	1.07404e-65	protein_coding	icl1	GD
Rv0468	2201.69	-0.628198	0.0930444	-6.7516	1.46224e-11	3.4566e-10	protein_coding	fadB2	NE
Rv0483	9072.93	-1.2646	0.0804428	-15.7205	1.09497e-55	1.28659e-53	protein_coding	lprQ	GA
Rv0581	222.356	-0.948799	0.218456	-4.34319	1.40425e-05	0.000135181	protein_coding	vapB26	NE
Rv0599c	283.938	-0.567082	0.175381	-3.23343	0.00122314	0.00684378	protein_coding	vapB27	NE
Rv0607	267.044	-0.568617	0.181264	-3.13695	0.00170717	0.00903329	protein_coding	NA	Uncertain
Rv0608	839.262	-0.607799	0.11878	-5.117	3.10438e-07	4.01359e-06	protein_coding	vapB28	Uncertain
Rv0609A	147.7	-0.627724	0.238124	-2.63612	0.00838593	0.0336026	protein_coding	NA	Uncertain
RVnc0005	74.3869	-0.83036	0.330493	-2.51249	0.0119883	0.0445934	ncRNA	B55	NA
Rv0624	304.213	-0.627857	0.175494	-3.57766	0.000346689	0.00230601	protein_coding	vapC30	NE
Rv0657c	373.919	-0.947813	0.177421	-5.34218	9.18374e-08	1.32451e-06	protein_coding	vapB6	GA
Rv0659c	3006.38	-0.58799	0.0970374	-6.05942	1.36617e-09	2.50359e-08	protein_coding	mazF2	NE
Rv0660c	941.243	-0.592733	0.123594	-4.79582	1.62013e-06	1.85456e-05	protein_coding	mazE2	NE
Rv0678	509.465	-0.73676	0.141776	-5.19666	2.02898e-07	2.72922e-06	protein_coding	NA	NE
Rv0691A	88.4633	-1.37459	0.306519	-4.48452	7.30783e-06	7.4287e-05	protein_coding	NA	NE
Rv0692	1120.4	-1.14843	0.109965	-10.4436	1.56761e-25	8.35012e-24	protein_coding	NA	NE
Rv0693	5316.65	-0.967979	0.0860079	-11.2545	2.19991e-29	1.37323e-27	protein_coding	NA	NE
Rv0694	5844.74	-1.05478	0.0816257	-12.9221	3.37673e-38	2.59424e-36	protein_coding	NA	NE
Rv0738	285.047	-0.523648	0.19125	-2.73803	0.00618084	0.0262891	protein_coding	NA	Uncertain
Rv0787A	798.653	-0.560177	0.137403	-4.07687	4.56451e-05	0.000393849	protein_coding	NA	ES
Rvnt11	1579.63	-0.705346	0.128559	-5.48654	4.09889e-08	6.17928e-07	tRNA	gluT	NA
Rv0835	671.909	-0.714735	0.133545	-5.35203	8.6972e-08	1.26808e-06	protein_coding	lpqQ	NE
Rv0867c	8694.48	-1.99437	0.0886165	-22.5057	3.65244e-112	1.12242e-109	protein_coding	rpfA	NE
Rv0868c	1436.23	-0.942988	0.112752	-8.3634	6.09382e-17	2.08075e-15	protein_coding	moaD2	NE
Rv0879c	607.816	-0.531906	0.131911	-4.03231	5.52304e-05	0.000468461	protein_coding	NA	NE
Rv0950c	6083.02	-0.912431	0.0869117	-10.4984	8.78792e-26	4.80928e-24	protein_coding	NA	NE
Rv0959A	156.763	-0.593801	0.229836	-2.58359	0.00977784	0.0381469	protein_coding	vapB9	NE
Rv0960	417.596	-0.637057	0.151	-4.21891	2.45483e-05	0.000224418	protein_coding	vapC9	NE
Rv0972c	456.61	-0.59784	0.150495	-3.97248	7.11283e-05	0.000579914	protein_coding	fadE12	NE
Rv1033c	693.739	-0.734938	0.135056	-5.44173	5.27645e-08	7.83621e-07	protein_coding	trcR	GA
Rv1049	170.347	-0.630339	0.220456	-2.85925	0.00424645	0.0194548	protein_coding	NA	NE
Rv1057	289.933	-1.62167	0.183693	-8.82814	1.06435e-18	3.9739e-17	protein_coding	NA	NE
Rv1113	133.236	-0.6873	0.258629	-2.65748	0.0078728	0.0320937	protein_coding	vapB32	NE
Rv1114	354.89	-0.626103	0.164209	-3.81285	0.000137373	0.00103548	protein_coding	vapC32	NE
Rv1115	204.075	-0.713351	0.207427	-3.43904	0.000583773	0.00362702	protein_coding	NA	NE
Rv1116	63.9492	-1.25396	0.355561	-3.52671	0.00042075	0.00273761	protein_coding	NA	NE
Rv1148c	580.999	-0.708774	0.138971	-5.10015	3.39387e-07	4.30611e-06	protein_coding	NA	NE
Rv1155a	367.56	-0.635768	0.174695	-3.6393	0.000273381	0.00188628	protein_coding	NA	NA
Rv1186c	543.78	-1.05454	0.140852	-7.48685	7.05457e-14	1.98472e-12	protein_coding	NA	NE
Rv1194c	5055.88	-0.675637	0.0829475	-8.14536	3.78154e-16	1.24853e-14	protein_coding	NA	NE
Rv1216c	810.633	-0.823857	0.123873	-6.6508	2.9151e-11	6.7317e-10	protein_coding	NA	NE
Rv1217c	1152.19	-0.843275	0.109368	-7.71044	1.25389e-14	3.71058e-13	protein_coding	NA	NE
Rv1218c	868.635	-0.821331	0.121687	-6.74953	1.4832e-11	3.48552e-10	protein_coding	NA	NE
Rv1219c	498.741	-0.746395	0.141267	-5.28356	1.26699e-07	1.7698e-06	protein_coding	NA	NE
RVnc0021	4904.01	-0.958491	0.332295	-2.88446	0.00392091	0.0183112	ncRNA	mcr3	NA
Rv1316c	506.259	-1.14785	0.156921	-7.31486	2.5765e-13	7.00211e-12	protein_coding	ogt	NE
Rv1317c	648.664	-0.821562	0.15089	-5.44477	5.18735e-08	7.73264e-07	protein_coding	alkA	NE
Rv1318c	745.84	-0.514177	0.132033	-3.89432	9.84753e-05	0.0007639	protein_coding	NA	NE
Rv1336	4224.1	-1.3857	0.0852308	-16.2582	1.95441e-59	3.00303e-57	protein_coding	cysM	GA
Rv1342c	315.805	-0.645801	0.170769	-3.78173	0.000155742	0.00115434	protein_coding	NA	GD
Rv1344	284.236	-0.526532	0.190948	-2.75747	0.00582512	0.0251582	protein_coding	mbtL	NE
Rv1386	3812.76	-0.584895	0.0862203	-6.78373	1.17116e-11	2.80166e-10	protein_coding	PE15	GA
Rv1395	215.295	-0.580706	0.19912	-2.91636	0.00354138	0.0168627	protein_coding	NA	NE
Rv1407	572.878	-0.526441	0.138924	-3.78942	0.000150998	0.00112335	protein_coding	fmu	NE
Rv1433	1232.32	-0.619134	0.108006	-5.73242	9.90067e-09	1.62103e-07	protein_coding	NA	NE
Rv1440	1439.33	-0.683926	0.114922	-5.95125	2.66109e-09	4.74601e-08	protein_coding	secG	NE
Rv1467c	2054.93	-1.40353	0.0958828	-14.638	1.60816e-48	1.69068e-46	protein_coding	fadE15	NE
Rv1560	209.416	-0.556053	0.210379	-2.6431	0.00821503	0.0330837	protein_coding	vapB11	NE
Rv1588c	85.2291	-1.08798	0.306311	-3.55189	0.000382482	0.00251318	protein_coding	NA	NE
Rv1592c	4277.78	-0.64032	0.0859791	-7.44739	9.52076e-14	2.65982e-12	protein_coding	NA	NE
Rv1665	1323.64	-0.98176	0.107924	-9.09674	9.30814e-20	3.68178e-18	protein_coding	pks11	NE
Rv1670	130.4	-0.945642	0.249337	-3.79262	0.000149065	0.00111104	protein_coding	NA	NE
Rv1671	83.4467	-0.882353	0.30843	-2.86079	0.0042259	0.0194052	protein_coding	NA	NE
Rv1724c	460.801	-0.500463	0.150872	-3.31715	0.00090942	0.00527305	protein_coding	NA	NE
Rv1748	348.272	-0.525881	0.164096	-3.2047	0.00135201	0.00746036	protein_coding	NA	NE
Rv1778c	519.672	-1.00561	0.14363	-7.00137	2.53463e-12	6.32866e-11	protein_coding	NA	NE
Rv1779c	1620.63	-1.42321	0.104281	-13.6479	2.07904e-42	1.69505e-40	protein_coding	NA	NE
Rv1808	551.178	-0.835953	0.137548	-6.07755	1.22036e-09	2.24719e-08	protein_coding	PPE32	GA
Rv1809	763.857	-0.977648	0.124255	-7.86809	3.60088e-15	1.09813e-13	protein_coding	PPE33	NE
Rv1810	1963.45	-1.50696	0.100464	-14.9999	7.34777e-51	8.15398e-49	protein_coding	NA	NE
Rv1811	810.046	-0.72226	0.121784	-5.93065	3.01729e-09	5.33366e-08	protein_coding	mgtC	GA
Rv1854c	2200.66	-0.660587	0.0939566	-7.03077	2.05395e-12	5.16071e-11	protein_coding	ndh	GD
Rv1856c	1187.5	-0.982642	0.107694	-9.12439	7.21436e-20	2.88214e-18	protein_coding	NA	GA
Rv1857	1086.41	-0.64568	0.110324	-5.8526	4.83948e-09	8.19225e-08	protein_coding	modA	GA
Rv1861	758.659	-0.6844	0.134194	-5.10007	3.3953e-07	4.30611e-06	protein_coding	NA	NE
Rv1888A	163.766	-0.64091	0.227181	-2.82115	0.00478523	0.0214076	pseudogene	NA	Uncertain
Rv1890c	273.926	-0.716358	0.178485	-4.01355	5.9813e-05	0.000500949	protein_coding	NA	NE
Rv1945	199.349	-0.557252	0.204039	-2.73111	0.0063122	0.0267415	protein_coding	NA	NE
Rv1948c	154.152	-0.920285	0.229922	-4.0026	6.26511e-05	0.000519276	protein_coding	NA	NE
Rv1950c	479.293	-0.816137	0.159175	-5.1273	2.93923e-07	3.83733e-06	protein_coding	NA	GA
Rv1954c	65.6876	-1.18416	0.361353	-3.27702	0.00104909	0.00595501	protein_coding	NA	GA
Rv1986	424.794	-0.7448	0.164379	-4.53099	5.87085e-06	6.09196e-05	protein_coding	NA	NE
Rv2008c	110.213	-0.76919	0.268529	-2.86446	0.00417717	0.0192034	protein_coding	NA	NE
Rv2015c	516.137	-0.767597	0.140739	-5.45403	4.92412e-08	7.36774e-07	protein_coding	NA	NE
Rv2019	330.128	-0.566304	0.17177	-3.29687	0.000977677	0.00560376	protein_coding	NA	GA
Rv2023A	417.334	-0.931944	0.194464	-4.79238	1.64818e-06	1.88128e-05	pseudogene	NA	NA
Rv2033c	1098.13	-0.800456	0.116878	-6.84866	7.45457e-12	1.82706e-10	protein_coding	NA	NE
Rv2081c	908.816	-0.514056	0.136578	-3.76384	0.000167327	0.00122655	protein_coding	NA	NE
Rv2085	562.411	-0.590682	0.13905	-4.24799	2.15701e-05	0.000199936	protein_coding	NA	Uncertain
Rv2089c	189.712	-0.60514	0.215264	-2.81115	0.00493651	0.0218906	protein_coding	pepE	NE
Rv2107	76.4445	-0.839334	0.320731	-2.61694	0.00887226	0.0351634	protein_coding	PE22	NE
Rv2108	485.861	-0.644398	0.164277	-3.92264	8.7585e-05	0.000690142	protein_coding	PPE36	NE
Rv2115c	7678.5	-0.647587	0.0896708	-7.22183	5.12908e-13	1.33056e-11	protein_coding	mpa	NE
Rv2116	675.124	-0.743464	0.135141	-5.50138	3.7682e-08	5.72394e-07	protein_coding	lppK	NE
Rv2132	624.999	-0.506089	0.146582	-3.4526	0.000555206	0.0034657	protein_coding	NA	NE
Rv2142A	430.328	-0.569946	0.148828	-3.82956	0.00012837	0.000974979	protein_coding	parD2	GA
Rv2166c	4458.52	-0.509561	0.0971633	-5.24438	1.56809e-07	2.16765e-06	protein_coding	NA	NE
Rv2189c	1262.35	-0.567699	0.105865	-5.36248	8.20884e-08	1.20126e-06	protein_coding	NA	NE
Rvns01	377696	-1.20623	0.0842075	-14.3245	1.53844e-46	1.53651e-44	misc_RNA	rnpB	NA
Rv2331	1407.1	-0.512351	0.125979	-4.06696	4.76311e-05	0.0004101	protein_coding	NA	NE
Rv2351c	988.057	-0.589992	0.116416	-5.06796	4.02097e-07	5.0043e-06	protein_coding	plcA	GA
Rv2363	1160.1	-0.617601	0.109652	-5.6324	1.77717e-08	2.81738e-07	protein_coding	amiA2	NE
Rv2412	4060.65	-0.583194	0.0919928	-6.33957	2.30414e-10	4.76944e-09	protein_coding	rpsT	Uncertain
Rv2423	382.302	-0.733213	0.168248	-4.35794	1.31292e-05	0.000127619	protein_coding	NA	NE
Rv2428	965.954	-1.93737	0.119389	-16.2274	3.22769e-59	4.61925e-57	protein_coding	ahpC	NE
Rv2429	800.221	-2.04047	0.126485	-16.1321	1.51686e-58	2.08961e-56	protein_coding	ahpD	NE
Rv2450c	386.19	-2.55139	0.185404	-13.7612	4.36261e-43	3.63096e-41	protein_coding	rpfE	NE
Rv2452c	321.404	-1.66182	0.22887	-7.26095	3.84378e-13	1.01026e-11	protein_coding	NA	NE
Rv2453c	971.028	-1.05238	0.114301	-9.20709	3.35099e-20	1.40918e-18	protein_coding	mobA	NE
Rv2454c	4811.73	-0.753341	0.0857199	-8.7884	1.51701e-18	5.61153e-17	protein_coding	NA	GD
Rv2455c	9984.34	-0.779379	0.0789015	-9.87787	5.1924e-23	2.49923e-21	protein_coding	NA	GD
Rv2518c	2063.11	-1.01209	0.100936	-10.027	1.15997e-23	5.72106e-22	protein_coding	ldtB	NE
Rv2522c	1037.73	-0.695752	0.114085	-6.09852	1.07053e-09	2.02691e-08	protein_coding	NA	NE
Rv2600	1000.73	-0.51131	0.115867	-4.41289	1.02001e-05	0.000100865	protein_coding	NA	GA
Rv2698	707.123	-0.556874	0.128922	-4.31947	1.56407e-05	0.000149484	protein_coding	NA	GD
Rv2699c	694.498	-0.68744	0.128781	-5.33804	9.39563e-08	1.3502e-06	protein_coding	NA	ES
Rv2705c	294.284	-1.29068	0.179338	-7.19694	6.15793e-13	1.58716e-11	protein_coding	NA	GA
Rv2707	2438.4	-1.42778	0.0960857	-14.8594	6.04292e-50	6.52472e-48	protein_coding	NA	GA
Rv2710	2638.02	-13.3672	1.40585	-9.5083	1.938e-21	8.50804e-20	protein_coding	sigB	NE
Rv2722	106.904	-0.865753	0.285915	-3.02801	0.0024617	0.0123239	protein_coding	NA	NE
Rv2734	765.604	-1.13387	0.125737	-9.01774	1.92002e-19	7.37546e-18	protein_coding	NA	NE
Rv2759c	198.657	-0.525339	0.207468	-2.53215	0.0113366	0.0427667	protein_coding	vapC42	NE
Rv2885c	1762.95	-0.599743	0.108055	-5.55037	2.85071e-08	4.39714e-07	protein_coding	NA	NE
Rv2910c	368.747	-0.683041	0.160937	-4.24416	2.1941e-05	0.000202904	protein_coding	NA	NE
Rv2930	6810.29	-0.925718	0.0858422	-10.784	4.09865e-27	2.37306e-25	protein_coding	fadD26	NE
Rv2931	12274.7	-0.747836	0.0797488	-9.3774	6.76175e-21	2.87375e-19	protein_coding	ppsA	NE
Rv2970A	367.219	-0.716594	0.15798	-4.53599	5.73334e-06	5.99599e-05	protein_coding	NA	NE
Rv3007c	227.789	-0.532926	0.19204	-2.77508	0.00551888	0.0240961	protein_coding	NA	GA
Rv3064c	177.157	-0.600367	0.220817	-2.71884	0.00655106	0.027578	protein_coding	NA	NE
RVnc0046	686223	-0.776529	0.084796	-9.15761	5.30615e-20	2.18537e-18	misc_RNA	ssr	NA
Rv3122	494.618	-0.606338	0.167879	-3.61175	0.000304141	0.0020664	protein_coding	NA	NE
Rv3123	187.22	-0.761675	0.241491	-3.15405	0.00161022	0.00862506	protein_coding	NA	NE
Rv3136A	228.387	-0.524466	0.19498	-2.68984	0.00714857	0.0296558	protein_coding	NA	NE
Rv3190A	1499.51	-0.526934	0.124406	-4.23561	2.27931e-05	0.000209812	protein_coding	NA	NE
Rv3196A	1135.81	-0.52355	0.11357	-4.60994	4.02782e-06	4.29097e-05	protein_coding	NA	NE
Rv3201c	965.262	-0.619967	0.119802	-5.17495	2.27973e-07	3.04599e-06	protein_coding	NA	NE
Rv3202c	1147.4	-0.596681	0.116541	-5.1199	3.05699e-07	3.96515e-06	protein_coding	NA	NE
Rv3218	522.364	-0.561328	0.139177	-4.03319	5.50236e-05	0.000467701	protein_coding	NA	NE
Rv3219	30686.8	-1.06032	0.0886429	-11.9616	5.64302e-33	3.75731e-31	protein_coding	whiB1	GD
Rv3226c	412.883	-0.511558	0.156415	-3.27052	0.00107352	0.00607464	protein_coding	NA	NE
Rv3395A	128.372	-0.653061	0.247423	-2.63945	0.00830398	0.0333746	protein_coding	NA	NE
Rv3418c	3004.21	-1.74462	0.122527	-14.2387	5.2719e-46	4.78664e-44	protein_coding	groES	ES
Rv3436c	4246.13	-0.526417	0.0850744	-6.18773	6.10372e-10	1.18371e-08	protein_coding	glmS	ES
Rv3450c	330.387	-0.560986	0.19867	-2.82371	0.00474714	0.0213833	protein_coding	eccB4	NE
Rv3481c	462.902	-0.691942	0.146282	-4.7302	2.24303e-06	2.49607e-05	protein_coding	NA	NE
Rv3484	2737.77	-0.500274	0.0898405	-5.56847	2.56987e-08	4.0104e-07	protein_coding	NA	GA
Rv3517	160.201	-1.00638	0.226916	-4.43504	9.20548e-06	9.17104e-05	protein_coding	NA	NE
Rv3588c	1219.15	-0.545471	0.109086	-5.00037	5.722e-07	7.03366e-06	protein_coding	canB	NE
Rv3597c	4601.39	-0.588332	0.0998263	-5.89356	3.77973e-09	6.5368e-08	protein_coding	lsr2	GD
Rv3642c	835.727	-0.639127	0.151926	-4.20683	2.58978e-05	0.000234607	protein_coding	NA	NE
RVnc0036a	413822	-0.632882	0.0954132	-6.63306	3.28797e-11	7.52171e-10	ncRNA	MTS2823	NA
Rv3688c	1185.77	-0.58556	0.142975	-4.09553	4.21208e-05	0.00036581	protein_coding	NA	NE
RVnc0006	61.4956	-1.1711	0.38845	-3.01481	0.00257141	0.0128249	ncRNA	C8	NA
Rv3767c	1151.85	-0.725229	0.1169	-6.20385	5.50997e-10	1.08435e-08	protein_coding	NA	NE
Rvnt44	627.06	-0.821393	0.152138	-5.39901	6.70092e-08	9.87829e-07	tRNA	serT	NA
Rv3828c	501.679	-0.714625	0.158417	-4.51104	6.45098e-06	6.6766e-05	protein_coding	NA	NE
Rv3833	222.841	-0.740305	0.194076	-3.81451	0.000136452	0.00103049	protein_coding	NA	NE
Rv3841	11301.6	-1.11743	0.0781355	-14.3012	2.15122e-46	2.09613e-44	protein_coding	bfrB	NE
Upregulated
Gene Names	baseMean	log2FoldChange	lfcSE	stat	pvalue	padj	gene_biotype	gene_name	Essentiality
Rv0045c	2855.48	1.32574	0.0929367	14.265	3.61458e-46	3.43816e-44	protein_coding	NA	NE
Rv0046c	9354.17	1.82441	0.0828307	22.0258	1.62956e-107	4.0688e-105	protein_coding	ino1	ES
Rv0047c	4321.32	2.10969	0.0868744	24.2844	2.86705e-130	1.27265e-127	protein_coding	NA	NE
Rv0053	5209.14	0.571685	0.0863247	6.6225	3.53184e-11	7.96245e-10	protein_coding	rpsF	ES
Rv0054	3311.36	0.604283	0.0889048	6.79697	1.06846e-11	2.58696e-10	protein_coding	ssb	ES
Rv0057	2341.56	0.618393	0.0987491	6.26226	3.79427e-10	7.65562e-09	protein_coding	NA	NE
Rv0068	260.365	0.627205	0.187964	3.33683	0.0008474	0.00496388	protein_coding	NA	NE
Rv0070c	1146.81	0.628534	0.109179	5.75691	8.56659e-09	1.40838e-07	protein_coding	glyA2	NE
Rv0079	535.802	1.30968	0.144394	9.07022	1.18779e-19	4.65216e-18	protein_coding	NA	NE
Rv0080	361.112	1.62909	0.168088	9.69191	3.26372e-22	1.51611e-20	protein_coding	NA	NE
Rv0104	505.823	1.37226	0.143616	9.55505	1.23521e-21	5.54458e-20	protein_coding	NA	NE
Rv0120c	2354.7	0.621268	0.0950707	6.53481	6.3692e-11	1.39044e-09	protein_coding	fusA2	NE
Rv0165c	2044.62	1.05513	0.100601	10.4883	9.78209e-26	5.28101e-24	protein_coding	mce1R	NE
Rv0166	14175.9	0.955793	0.0881978	10.8369	2.30077e-27	1.3517e-25	protein_coding	fadD5	NE
Rv0168	4530.5	0.538077	0.0909953	5.91324	3.35446e-09	5.87765e-08	protein_coding	yrbE1B	NE
Rv0208c	1705.85	0.588102	0.0995243	5.90913	3.43914e-09	5.97363e-08	protein_coding	NA	NE
Rv0221	3109.35	0.550262	0.0904529	6.08341	1.17655e-09	2.1862e-08	protein_coding	NA	NE
Rv0232	2582.48	0.589393	0.0953173	6.18348	6.27023e-10	1.21012e-08	protein_coding	NA	GA
Rv0233	3168.54	0.669802	0.0981025	6.82757	8.63641e-12	2.10381e-10	protein_coding	nrdB	NE
Rv0241c	4015.64	0.614836	0.098791	6.2236	4.85884e-10	9.70554e-09	protein_coding	htdX	NE
Rv0242c	7543.29	0.758053	0.0936705	8.09276	5.833e-16	1.88701e-14	protein_coding	fabG4	NE
Rv0251c	577.837	0.637155	0.134482	4.73783	2.16016e-06	2.43094e-05	protein_coding	hsp	NE
Rv0290	11521	0.528154	0.0944554	5.59157	2.25029e-08	3.53933e-07	protein_coding	eccD3	ES
Rv0291	10757.5	0.533217	0.082833	6.43725	1.21659e-10	2.58525e-09	protein_coding	mycP3	ES
Rv0312	4683.06	0.656648	0.0829066	7.92034	2.3687e-15	7.45115e-14	protein_coding	NA	NE
Rv0328	554.231	0.715952	0.176451	4.05751	4.95981e-05	0.000425202	protein_coding	NA	NE
Rv0341	1876.65	3.20245	0.308431	10.3831	2.96115e-25	1.53633e-23	protein_coding	iniB	NE
Rv0342	1759.88	0.874643	0.111555	7.84047	4.48855e-15	1.35847e-13	protein_coding	iniA	NE
Rv0458	1569.01	0.601643	0.103916	5.78968	7.05191e-09	1.17385e-07	protein_coding	NA	NE
Rv0459	433.895	0.599532	0.151558	3.95578	7.62858e-05	0.000614439	protein_coding	NA	NE
Rv0524	4198.12	0.59787	0.10025	5.96382	2.46412e-09	4.43431e-08	protein_coding	hemL	ES
Rv0526	2733.88	0.678978	0.0903259	7.51698	5.60562e-14	1.5996e-12	protein_coding	NA	ES
Rv0527	1993.54	0.729246	0.113146	6.44515	1.15488e-10	2.4805e-09	protein_coding	ccdA	ES
Rv0528	3528.73	0.777833	0.10096	7.70439	1.31468e-14	3.86187e-13	protein_coding	NA	ES
Rv0551c	915.257	0.524854	0.115836	4.531	5.87041e-06	6.09196e-05	protein_coding	fadD8	NE
Rv0571c	546.734	0.547659	0.136375	4.01584	5.9235e-05	0.000497398	protein_coding	NA	NE
Rv0574c	362.194	0.697218	0.184909	3.77059	0.00016286	0.001196	protein_coding	NA	NE
Rv0651	4474.38	0.529497	0.0899015	5.88975	3.86779e-09	6.66026e-08	protein_coding	rplJ	ES
Rv0654	709.988	0.634436	0.125073	5.07251	3.92602e-07	4.91676e-06	protein_coding	NA	GA
Rv0655	19995.8	0.741858	0.080815	9.17972	4.32233e-20	1.79872e-18	protein_coding	mkl	GA
Rv0700	21839	0.578135	0.0892889	6.47489	9.48817e-11	2.04893e-09	protein_coding	rpsJ	GD
Rv0701	16187.1	0.709018	0.0790685	8.96713	3.04333e-19	1.15791e-17	protein_coding	rplC	ES
Rv0702	10331.2	0.613496	0.0790813	7.75779	8.64234e-15	2.59595e-13	protein_coding	rplD	ES
Rv0704	18519.9	0.580313	0.0937525	6.18984	6.02271e-10	1.17369e-08	protein_coding	rplB	ES
Rv0705	7435.99	0.539945	0.111377	4.84791	1.2477e-06	1.47037e-05	protein_coding	rpsS	ES
Rv0706	3658.19	0.514201	0.0932282	5.51551	3.47772e-08	5.34365e-07	protein_coding	rplV	ES
Rv0715	4606.15	0.519473	0.101699	5.10793	3.25709e-07	4.18395e-06	protein_coding	rplX	ES
Rv0753c	1185.99	0.574199	0.10841	5.29655	1.18013e-07	1.66594e-06	protein_coding	mmsA	NE
Rv0822c	6252.26	0.648164	0.0823537	7.87049	3.53252e-15	1.08557e-13	protein_coding	NA	GA
Rv0823c	10467.4	0.751319	0.0969748	7.74757	9.36671e-15	2.79254e-13	protein_coding	NA	GA
Rv0824c	43392.8	0.712262	0.0779413	9.13843	6.33629e-20	2.55692e-18	protein_coding	desA1	ES
Rv0833	133.619	0.67917	0.248939	2.72826	0.00636692	0.0269447	protein_coding	PE_PGRS13	NE
Rv0839	861.434	1.17328	0.123782	9.47858	2.57757e-21	1.11928e-19	protein_coding	NA	NE
Rv0885	2131.41	1.58562	0.112205	14.1315	2.42892e-45	2.15634e-43	protein_coding	NA	NE
Rv0886	684.166	1.64064	0.157316	10.4289	1.82944e-25	9.61662e-24	protein_coding	fprB	NE
Rv1076	1261.25	0.847327	0.105699	8.0164	1.08889e-15	3.48009e-14	protein_coding	lipU	NE
Rv1094	38194.2	0.657888	0.0764746	8.6027	7.78628e-18	2.80236e-16	protein_coding	desA2	ES
Rv1095	14495.8	0.654841	0.0790839	8.28033	1.22835e-16	4.12373e-15	protein_coding	phoH2	NE
Rv1129c	581.851	1.4592	0.148138	9.85028	6.83551e-23	3.25094e-21	protein_coding	NA	NE
Rv1130	3237.97	1.78009	0.107111	16.619	5.07327e-62	8.10709e-60	protein_coding	prpD	NE
Rv1131	2609.14	1.569	0.0991825	15.8193	2.28913e-56	2.77123e-54	protein_coding	prpC	NE
Rv1133c	39479.1	0.522301	0.0883481	5.91186	3.38275e-09	5.90134e-08	protein_coding	metE	ES
RVnc0012	251.581	0.931533	0.192301	4.84414	1.27162e-06	1.49415e-05	ncRNA	mcr10	NA
Rv1161	19252.9	0.660978	0.0786813	8.40071	4.438e-17	1.54172e-15	protein_coding	narG	NE
Rv1163	799.319	0.641183	0.124904	5.13339	2.84567e-07	3.72737e-06	protein_coding	narJ	NE
Rv1178	8832.28	0.559373	0.0844368	6.62475	3.47836e-11	7.89549e-10	protein_coding	NA	NE
Rv1226c	484.19	0.551602	0.147936	3.72865	0.000192509	0.00138994	protein_coding	NA	NE
Rv1227c	207.649	0.738286	0.2096	3.52236	0.000427718	0.00277843	protein_coding	NA	NE
Rv1233c	3501.33	0.529451	0.0962211	5.50245	3.74558e-08	5.71129e-07	protein_coding	NA	NE
Rv1243c	116.654	1.12709	0.27261	4.13446	3.5579e-05	0.000315862	protein_coding	PE_PGRS23	NE
Rv1245c	1030.36	1.08296	0.144211	7.50957	5.93221e-14	1.68079e-12	protein_coding	NA	NE
Rv1299	5792.43	0.528787	0.0853747	6.19371	5.87635e-10	1.15079e-08	protein_coding	prfA	ES
Rv1327c	3952.31	0.55841	0.0871464	6.40772	1.47711e-10	3.10581e-09	protein_coding	glgE	ES
Rv1337	1563.88	2.39502	0.113632	21.077	1.2927e-98	3.03784e-96	protein_coding	NA	GA
Rv1338	691.004	2.17288	0.136098	15.9656	2.21871e-57	2.95458e-55	protein_coding	murI	ES
Rv1339	2023.44	0.707277	0.0967179	7.31278	2.61668e-13	7.06326e-12	protein_coding	NA	NE
Rv1348	1229.06	0.626298	0.107983	5.79997	6.63257e-09	1.11332e-07	protein_coding	irtA	ESD
Rv1380	622.153	0.639507	0.131245	4.87261	1.10134e-06	1.30173e-05	protein_coding	pyrB	ES
Rv1436	8545.14	0.533665	0.0843872	6.324	2.54875e-10	5.24858e-09	protein_coding	gap	GD
Rv1437	7121.27	0.515466	0.0816049	6.31661	2.6737e-10	5.47765e-09	protein_coding	pgk	GD
Rv1477	9962.64	0.814075	0.082672	9.84705	7.05832e-23	3.31741e-21	protein_coding	ripA	ESD
Rv1478	4280.97	0.567257	0.0856647	6.62183	3.54773e-11	7.96245e-10	protein_coding	NA	NE
Rv1492	940.338	1.00453	0.123722	8.11924	4.69124e-16	1.53619e-14	protein_coding	mutA	NE
Rv1493	1951.02	0.644842	0.0966794	6.6699	2.55972e-11	5.9454e-10	protein_coding	mutB	NE
Rv1519	176.923	0.706866	0.220167	3.21059	0.00132461	0.00733955	protein_coding	NA	NE
Rv1536	7802.86	0.716363	0.0800617	8.94764	3.63175e-19	1.36876e-17	protein_coding	ileS	ES
Rv1550	875.002	0.807415	0.119245	6.77109	1.2782e-11	3.03952e-10	protein_coding	fadD11	NE
Rv1551	379.966	0.559401	0.155422	3.59923	0.000319157	0.00215377	protein_coding	plsB1	NE
Rv1552	290.73	2.72174	0.202512	13.4399	3.5289e-41	2.81959e-39	protein_coding	frdA	NE
Rv1553	67.6822	1.60874	0.351302	4.57938	4.66356e-06	4.92882e-05	protein_coding	frdB	NE
Rv1554	15.2122	2.34489	0.766225	3.06032	0.00221101	0.011181	protein_coding	frdC	NE
Rv1576c	885.608	0.523179	0.122258	4.2793	1.87484e-05	0.00017541	protein_coding	NA	GD
Rv1577c	907.813	0.669472	0.118282	5.65998	1.51394e-08	2.40964e-07	protein_coding	NA	GD
Rv1593c	1257.02	0.707766	0.117369	6.03029	1.63669e-09	2.97208e-08	protein_coding	NA	NE
Rv1594	10106.5	0.594225	0.0852188	6.97294	3.10396e-12	7.70206e-11	protein_coding	nadA	ES
Rv1595	12417.7	0.588548	0.0833081	7.06471	1.60955e-12	4.06973e-11	protein_coding	nadB	ES
Rv1652	548.73	0.577061	0.136993	4.21233	2.52748e-05	0.000230007	protein_coding	argC	ES
Rv1653	755.819	0.696848	0.122922	5.66902	1.43613e-08	2.29493e-07	protein_coding	argJ	ES
Rv1654	682.998	0.763679	0.127512	5.98907	2.11043e-09	3.81501e-08	protein_coding	argB	ES
Rv1655	510.186	0.866726	0.147927	5.85914	4.65268e-09	7.90956e-08	protein_coding	argD	ES
Rv1656	367.199	0.556736	0.169028	3.29376	0.00098858	0.00565813	protein_coding	argF	ES
Rv1679	1340.41	0.55505	0.118623	4.67911	2.88127e-06	3.13642e-05	protein_coding	fadE16	NE
Rv1715	222.692	0.592214	0.200502	2.95367	0.00314024	0.0152805	protein_coding	fadB3	NE
Rv1733c	100.115	3.91011	0.384146	10.1787	2.46799e-24	1.23245e-22	protein_coding	NA	NE
RVnc0036	252.132	1.39379	0.211962	6.57564	4.84455e-11	1.06928e-09	ncRNA	MTS1338	NA
Rv1735a	33.3477	2.67436	0.555094	4.81784	1.45118e-06	1.68043e-05	protein_coding	NA	NA
Rv1736c	1138.43	3.00801	0.315019	9.54868	1.31362e-21	5.831e-20	protein_coding	narX	NE
Rv1737c	761.412	3.15842	0.140767	22.4373	1.70337e-111	4.53663e-109	protein_coding	narK2	NE
Rv1738	269.819	3.87187	0.271776	14.2466	4.70956e-46	4.37551e-44	protein_coding	NA	NE
Rv1806	272.683	2.11069	0.19684	10.7229	7.94885e-27	4.53652e-25	protein_coding	PE20	NE
Rv1813c	385.209	3.02207	0.181449	16.6553	2.77122e-62	4.61293e-60	protein_coding	NA	NE
Rv1815	10299.7	0.956324	0.0864836	11.0579	2.00823e-28	1.23429e-26	protein_coding	NA	NE
Rv1816	2593.84	0.504844	0.1012	4.98857	6.08286e-07	7.45431e-06	protein_coding	NA	NE
Rv1837c	17195.6	0.50572	0.0762459	6.63275	3.29487e-11	7.52171e-10	protein_coding	glcB	ES
Rv1882c	2102.17	0.702259	0.0977745	7.18244	6.84785e-13	1.75366e-11	protein_coding	NA	GA
Rv1883c	6379.33	0.532375	0.0857716	6.20689	5.40439e-10	1.06884e-08	protein_coding	NA	GA
Rv1884c	8983.83	0.661394	0.0811789	8.14736	3.71969e-16	1.23835e-14	protein_coding	rpfC	GA
Rv1909c	289.248	0.702633	0.176079	3.99045	6.59476e-05	0.000545467	protein_coding	furA	NE
Rv1996	241.624	1.16517	0.204914	5.68617	1.2992e-08	2.08446e-07	protein_coding	NA	GA
Rv1997	325.953	1.12437	0.171655	6.55014	5.7482e-11	1.26176e-09	protein_coding	ctpF	NE
Rv2003c	238.546	0.96824	0.189687	5.10442	3.31818e-07	4.23519e-06	protein_coding	NA	NE
Rv2004c	773.525	1.17989	0.123171	9.5793	9.77022e-22	4.43546e-20	protein_coding	NA	NE
Rv2005c	859.594	0.865425	0.128887	6.71463	1.88548e-11	4.40496e-10	protein_coding	NA	NE
Rv2007c	1057.42	4.04755	0.166987	24.2387	8.70375e-130	3.47715e-127	protein_coding	fdxA	NE
Rv2028c	305.015	3.40889	0.214562	15.8877	7.71207e-57	9.62804e-55	protein_coding	NA	NE
Rv2029c	603.596	3.40753	0.167961	20.2876	1.65393e-91	3.67081e-89	protein_coding	pfkB	NE
Rv2030c	3720.39	6.46155	0.148213	43.5965	0	0	protein_coding	NA	NE
Rv2031c	1891.5	5.45167	0.318252	17.13	8.85877e-66	1.76954e-63	protein_coding	hspX	NE
Rv2032	152.133	3.44966	0.298394	11.5608	6.51301e-31	4.19669e-29	protein_coding	acg	NE
Rv2052c	1307.06	0.554187	0.136338	4.06481	4.8072e-05	0.000413005	protein_coding	NA	NE
Rv2053c	710.334	0.585017	0.162318	3.60413	0.000313199	0.00212433	protein_coding	fxsA	GA
Rv2159c	2338.54	0.570841	0.108694	5.25181	1.50614e-07	2.09653e-06	protein_coding	NA	NE
Rv2225	2087.75	1.15078	0.108149	10.6407	1.92667e-26	1.08409e-24	protein_coding	panB	ES
Rv2226	2753.02	0.639474	0.0929785	6.87765	6.08472e-12	1.50052e-10	protein_coding	NA	NE
Rv2246	28027.9	0.701372	0.0818863	8.56519	1.079e-17	3.81468e-16	protein_coding	kasB	NE
Rv2247	27980.4	0.843157	0.0817132	10.3185	5.81233e-25	2.97696e-23	protein_coding	accD6	GD
Rv2248	2054.48	0.601969	0.105719	5.69407	1.2405e-08	2.00639e-07	protein_coding	NA	NE
Rv2275	2862.13	0.524054	0.0980601	5.34421	9.08124e-08	1.31448e-06	protein_coding	NA	NE
Rv2276	2040.63	0.698987	0.102946	6.78985	1.12249e-11	2.70142e-10	protein_coding	cyp121	NE
Rv2293c	657.705	0.504542	0.129495	3.89623	9.76999e-05	0.00075936	protein_coding	NA	NE
Rv2381c	629.466	0.565113	0.129662	4.35836	1.31043e-05	0.000127619	protein_coding	mbtD	NE
Rv2382c	263.237	0.739007	0.181195	4.07851	4.5325e-05	0.000391934	protein_coding	mbtC	NE
Rv2383c	896.705	0.89829	0.118364	7.5892	3.21896e-14	9.31865e-13	protein_coding	mbtB	NE
Rv2384	271.814	0.621746	0.196327	3.1669	0.00154076	0.00835186	protein_coding	mbtA	NE
Rv2386c	528.671	1.36281	0.150492	9.05575	1.3563e-19	5.26058e-18	protein_coding	mbtI	GD
Rv2391	28884.4	0.551514	0.085744	6.43209	1.25858e-10	2.66033e-09	protein_coding	sirA	NE
Rv2392	5010.4	0.554463	0.0837948	6.61691	3.66775e-11	8.18585e-10	protein_coding	cysH	GD
Rv2393	5724.17	0.5005	0.0812568	6.15948	7.29831e-10	1.40177e-08	protein_coding	che1	NE
Rv2399c	442.31	0.534078	0.14871	3.59141	0.000328889	0.00221197	protein_coding	cysT	GD
Rv2485c	1201.03	1.48437	0.116873	12.7006	5.86522e-37	4.26029e-35	protein_coding	lipQ	NE
Rv2524c	64103.1	1.34749	0.0845649	15.9344	3.65962e-57	4.71619e-55	protein_coding	fas	ES
Rv2540c	2058.54	0.542752	0.10378	5.22982	1.69673e-07	2.32139e-06	protein_coding	aroF	ES
Rv2620c	113.287	0.657786	0.264587	2.48609	0.0129156	0.0469926	protein_coding	NA	NE
Rv2623	1487.2	4.35065	0.155803	27.924	1.36361e-171	6.80951e-169	protein_coding	TB31.7	NE
Rv2624c	125.337	2.66987	0.291681	9.15341	5.51644e-20	2.24879e-18	protein_coding	NA	NE
Rv2625c	324.101	2.94543	0.203285	14.4892	1.41843e-47	1.45298e-45	protein_coding	NA	NE
Rv2626c	222.817	3.19048	0.258288	12.3524	4.72731e-35	3.25614e-33	protein_coding	hrp1	NE
Rv2627c	113.096	1.56827	0.275517	5.69211	1.2548e-08	2.02135e-07	protein_coding	NA	NE
Rv2629	1712.29	0.596617	0.106309	5.6121	1.99882e-08	3.15623e-07	protein_coding	NA	NE
Rv2630	285.225	0.733205	0.193218	3.79471	0.000147816	0.00110793	protein_coding	NA	NE
Rv2645	208.462	0.650501	0.204761	3.17688	0.00148868	0.00810255	protein_coding	NA	NE
Rv2646	373.305	0.702872	0.162554	4.32394	1.53267e-05	0.000146835	protein_coding	NA	NE
Rv2650c	641.749	0.718013	0.130574	5.49889	3.82195e-08	5.7836e-07	protein_coding	NA	GD
Rv2651c	731.636	0.80773	0.131321	6.15083	7.70795e-10	1.47336e-08	protein_coding	NA	GD
Rv2721c	12520.8	0.595926	0.0811222	7.34603	2.04185e-13	5.58711e-12	protein_coding	NA	NE
Rv2782c	7306.7	0.789566	0.0906853	8.70666	3.12968e-18	1.13664e-16	protein_coding	pepR	NE
Rv2783c	27202.1	0.712947	0.0833213	8.5566	1.16244e-17	4.07364e-16	protein_coding	gpsI	ES
Rv2837c	3313.18	0.638623	0.0867205	7.36415	1.78282e-13	4.91198e-12	protein_coding	NA	NE
Rv2838c	2326.7	0.689051	0.110953	6.21031	5.28789e-10	1.051e-08	protein_coding	rbfA	NE
Rv2875	195.636	1.18434	0.213163	5.55604	2.75962e-08	4.27313e-07	protein_coding	mpt70	NE
Rv2935	15236.9	0.504316	0.0828128	6.08983	1.13031e-09	2.11008e-08	protein_coding	ppsE	NE
Rv2937	2439.99	0.554148	0.102078	5.42865	5.67813e-08	8.40152e-07	protein_coding	drrB	GA
Rv2946c	17594	0.612744	0.0757198	8.09225	5.85704e-16	1.88701e-14	protein_coding	pks1	NE
Rv2986c	22972.7	0.762285	0.0888027	8.58403	9.16066e-18	3.26757e-16	protein_coding	hupB	GD
Rv2987c	3332.87	2.85245	0.121384	23.4994	4.13395e-122	1.37626e-119	protein_coding	leuD	GD
Rv2988c	6226.7	2.71675	0.0934537	29.0705	8.47567e-186	5.64339e-183	protein_coding	leuC	GD
Rv2989	2057.83	2.42522	0.102897	23.5695	7.9236e-123	2.87771e-120	protein_coding	NA	NE
Rv3001c	6378.12	0.558555	0.0917124	6.09028	1.1271e-09	2.11008e-08	protein_coding	ilvC	ES
Rv3002c	2368.01	0.588154	0.115188	5.10606	3.28952e-07	4.21206e-06	protein_coding	ilvN	NE
Rv3003c	6170.32	0.595518	0.0815567	7.30189	2.8376e-13	7.60819e-12	protein_coding	ilvB1	ES
Rv3048c	3201.95	0.532946	0.090097	5.91525	3.31372e-09	5.83185e-08	protein_coding	nrdF2	ES
Rv3049c	6371.04	1.27422	0.0993603	12.8242	1.19978e-37	9.0436e-36	protein_coding	NA	NE
Rv3083	3033.46	1.59619	0.098365	16.2272	3.23752e-59	4.61925e-57	protein_coding	NA	NE
Rv3084	828.298	1.68662	0.136219	12.3817	3.28442e-35	2.30197e-33	protein_coding	lipR	NE
Rv3085	733.435	1.59949	0.13171	12.144	6.17231e-34	4.17938e-32	protein_coding	NA	NE
Rv3086	2104.27	1.23925	0.0949414	13.0528	6.12735e-39	4.79976e-37	protein_coding	adhD	NE
Rv3087	869.466	1.13171	0.136195	8.3095	9.6104e-17	3.25369e-15	protein_coding	NA	NE
Rv3088	1230.5	1.42296	0.113732	12.5115	6.45524e-36	4.60512e-34	protein_coding	tgs4	NE
Rv3089	1206.49	1.1697	0.110281	10.6066	2.77814e-26	1.54148e-24	protein_coding	fadD13	NE
Rv3093c	3841.43	0.571139	0.0984908	5.79891	6.67479e-09	1.11572e-07	protein_coding	NA	NE
Rv3109	258.473	0.540255	0.183634	2.94202	0.00326078	0.0157519	protein_coding	moaA1	NE
Rv3127	780.189	2.26685	0.135501	16.7294	8.0012e-63	1.45295e-60	protein_coding	NA	NE
Rv3128c	48.0182	1.67361	0.420231	3.98259	6.81678e-05	0.000560806	pseudogene	NA	NA
Rv3130c	1396.43	4.61539	0.165194	27.9392	8.92e-172	5.09077e-169	protein_coding	tgs1	NE
Rv3131	312.935	3.81544	0.223737	17.0532	3.30793e-65	6.29295e-63	protein_coding	NA	NE
Rv3132c	2342.15	0.767739	0.096689	7.9403	2.01692e-15	6.39493e-14	protein_coding	devS	NE
Rv3133c	994.455	1.20284	0.1179	10.2022	1.93849e-24	9.80289e-23	protein_coding	devR	NE
Rv3134c	1342.11	1.48892	0.116483	12.7823	2.06014e-37	1.52412e-35	protein_coding	NA	NE
Rv3147	4308.52	0.656401	0.0865947	7.58015	3.45165e-14	9.92039e-13	protein_coding	nuoC	NE
Rv3148	9357.47	0.706041	0.0808568	8.73199	2.5022e-18	9.1709e-17	protein_coding	nuoD	NE
Rv3151	16127.7	0.511808	0.081286	6.29638	3.04668e-10	6.20995e-09	protein_coding	nuoG	NE
Rv3152	9024.81	0.531002	0.0829487	6.40157	1.53788e-10	3.21666e-09	protein_coding	nuoH	NE
Rv3154	3560.56	0.52436	0.0893827	5.86646	4.45199e-09	7.60072e-08	protein_coding	nuoJ	NE
Rv3155	1299.74	0.537808	0.11398	4.71843	2.37669e-06	2.6229e-05	protein_coding	nuoK	NE
Rv3173c	1131.22	0.796817	0.110149	7.23398	4.69035e-13	1.2247e-11	protein_coding	NA	NE
Rv3174	79.365	1.34389	0.327824	4.09942	4.14187e-05	0.000361283	protein_coding	NA	NE
Rv3175	64.3095	1.41615	0.35821	3.9534	7.705e-05	0.000619346	protein_coding	NA	NE
Rv3176c	178.862	0.996019	0.218258	4.5635	5.03075e-06	5.28891e-05	protein_coding	mesT	NE
Rv3212	9225.43	0.580103	0.0787387	7.36744	1.73932e-13	4.82541e-12	protein_coding	NA	GD
Rv3229c	3683.72	4.13539	0.108063	38.2684	0	0	protein_coding	desA3	NE
Rv3230c	1304.81	2.62285	0.116671	22.4807	6.413e-112	1.82999e-109	protein_coding	NA	NE
Rv3269	1115.14	0.644493	0.127902	5.03895	4.68093e-07	5.79851e-06	protein_coding	NA	NE
Rv3270	5004.31	0.871172	0.087043	10.0085	1.39828e-23	6.81235e-22	protein_coding	ctpC	NE
Rv3337	1116.03	1.76263	0.149945	11.7552	6.64179e-32	4.34983e-30	pseudogene	NA	NE
Rv3340	2436.51	1.0068	0.0918073	10.9664	5.54326e-28	3.35535e-26	protein_coding	metC	NE
Rv3341	2135.45	1.33311	0.0948296	14.058	6.88161e-45	5.97653e-43	protein_coding	metA	ES
Rv3342	1380.17	1.0292	0.106815	9.63536	5.66917e-22	2.60326e-20	protein_coding	NA	NE
Rv3354	293.454	0.500043	0.181779	2.75082	0.00594457	0.0255636	protein_coding	NA	GA
Rv3391	993.55	0.596532	0.126077	4.73149	2.22882e-06	2.49269e-05	protein_coding	acrA1	NE
Rv3402c	592.414	1.00576	0.142151	7.07532	1.49102e-12	3.79404e-11	protein_coding	NA	GA
Rv3422c	654.358	0.542061	0.135241	4.00812	6.1204e-05	0.00051046	protein_coding	NA	GD
Rv3445c	110.246	0.685107	0.268527	2.55135	0.0107307	0.0410015	protein_coding	esxU	NE
Rv3457c	15141.6	0.516281	0.084754	6.09152	1.11842e-09	2.10758e-08	protein_coding	rpoA	ES
Rv3511	501.997	0.554296	0.142037	3.90248	9.52103e-05	0.000744355	protein_coding	PE_PGRS55	NE
Rv3530c	157.384	0.633051	0.22534	2.80932	0.00496464	0.0219643	protein_coding	NA	NE
Rv3535c	383.778	0.615265	0.155939	3.94553	7.96224e-05	0.000637458	protein_coding	hsaG	NE
Rv3600c	1071.24	0.755642	0.12033	6.27974	3.39132e-10	6.87732e-09	protein_coding	NA	NE
Rv3601c	858.885	0.612704	0.118873	5.15429	2.54594e-07	3.34573e-06	protein_coding	panD	ES
Rv3602c	886.031	0.516965	0.138043	3.74496	0.000180421	0.00130814	protein_coding	panC	ES
Rv3603c	1647.19	0.50641	0.105356	4.80667	1.53466e-06	1.76685e-05	protein_coding	NA	ESD
Rv3614c	10910	0.631126	0.118535	5.32437	1.01304e-07	1.44025e-06	protein_coding	espD	NE
Rv3615c	5283.46	0.685115	0.235444	2.90989	0.00361559	0.0171547	protein_coding	espC	NE
Rv3616c	22129.9	0.676456	0.255001	2.65276	0.0079837	0.0323478	protein_coding	espA	NE
Rv3648c	33877.3	0.604882	0.076454	7.91171	2.53877e-15	7.92373e-14	protein_coding	cspA	NE
Rv3659c	203.368	0.658658	0.203242	3.24076	0.0011921	0.00667945	protein_coding	NA	NE
Rv3660c	678.486	1.07986	0.129029	8.36909	5.80667e-17	1.9998e-15	protein_coding	NA	NE
Rv3710	6879.01	0.548056	0.111067	4.93445	8.0378e-07	9.70122e-06	protein_coding	leuA	ES
Rv3740c	1361.11	1.25906	0.11101	11.3419	8.14006e-30	5.16183e-28	protein_coding	NA	GA
Rv3741c	768.659	1.96157	0.140179	13.9934	1.71135e-44	1.45465e-42	protein_coding	NA	GA
Rv3742c	1091.89	2.37218	0.142363	16.6629	2.43942e-62	4.23717e-60	protein_coding	NA	GA
Rv3757c	691.95	0.656617	0.133874	4.90474	9.35497e-07	1.12231e-05	protein_coding	proW	NE
Rv3799c	20019.5	0.540768	0.0819509	6.59868	4.14833e-11	9.20699e-10	protein_coding	accD4	ES
Rv3800c	47565.1	0.607465	0.0770364	7.88543	3.13458e-15	9.70748e-14	protein_coding	pks13	ES
Rv3801c	24300.3	0.506475	0.0786502	6.43959	1.19794e-10	2.55923e-09	protein_coding	fadD32	ES
Rv3854c	4059.82	1.10844	0.102139	10.8522	1.94623e-27	1.16048e-25	protein_coding	ethA	NE
Rv3918c	2860.33	0.66072	0.0909179	7.26721	3.66986e-13	9.70934e-12	protein_coding	parA	ES
Rv3919c	4833.89	0.593737	0.100964	5.88068	4.08592e-09	7.00568e-08	protein_coding	gid	NE
