# Supplementary material for: The unique N-terminal region of Mycobacterium tuberculosis sigma factor A plays a dominant role in the essential function of this protein
Source: J Biol Chem. 2023 Jan 20;299(3):102933. doi: 10.1016/j.jbc.2023.102933 (PMC10011835; doi:10.1016/j.jbc.2023.102933)
Supplement: Supplementary Table 4 [file mmc4.xlsx]

## Sheet: downregulated
Table S4- Functional enrichment analysis upon the deletion of σB.
a. Genes that are downregulated upon deletion of σB
Category	Term	Count	%	PValue	Genes	List Total	Pop Hits	Pop Total	Fold Enrichment	Bonferroni	Benjamini	FDR
GOTERM_BP_DIRECT	GO:0006355~regulation of transcription, DNA-templated	15	8.52273	0.00195606	RV0660C, RV2132, RV0135C, RV1049, RV1033C, RV3833, RV3219, RV1407, RV0959A, RV3418C, RV0678, RV3597C, RV0196, RV0581, RV1219C	84	161	2228	2.47116	0.207846	0.173587	0.173587
GOTERM_BP_DIRECT	GO:0051409~response to nitrosative stress	5	2.84091	0.00294215	RV1316C, RV3841, RV2115C, RV2428, RV1317C	84	17	2228	7.80112	0.295757	0.173587	0.173587
GOTERM_MF_DIRECT	GO:0003677~DNA binding	19	10.7955	0.0227494	RV1395, RV2885C, RV0135C, RV0599C, RV2710, RV0659C, RV1033C, RV3219, RV1194C, RV0678, RV2166C, RV3597C, RV3201C, RV0353, RV3202C, RV3828C, RV0196, RV2085, RV1219C	95	287	2439	1.69965	0.930707	1	1
GOTERM_BP_DIRECT	GO:0045927~positive regulation of growth	5	2.84091	0.0426036	RV1560, RV1113, RV2142A, RV0581, RV0608	84	36	2228	3.68386	0.994378	1	1
GOTERM_BP_DIRECT	GO:0006351~transcription, DNA-templated	12	6.81818	0.0508375	RV1395, RV0678, RV0135C, RV2166C, RV3597C, RV1049, RV1033C, RV3833, RV3219, RV0196, RV1317C, RV1219C	84	172	2228	1.8505	0.997988	1	1
GOTERM_MF_DIRECT	GO:0008785~alkyl hydroperoxide reductase activity	2	1.13636	0.0756106	RV2428, RV2429	95	2	2439	25.6737	0.999891	1	1
GOTERM_MF_DIRECT	GO:0032843~hydroperoxide reductase activity	2	1.13636	0.0756106	RV2428, RV2429	95	2	2439	25.6737	0.999891	1	1
GOTERM_MF_DIRECT	GO:0047553~2-oxoglutarate synthase activity	2	1.13636	0.0756106	RV2455C, RV2454C	95	2	2439	25.6737	0.999891	1	1
GOTERM_MF_DIRECT	GO:0003700~transcription factor activity, sequence-specific DNA binding	8	4.54545	0.0770843	RV1395, RV0135C, RV2166C, RV1049, RV2710, RV3833, RV1317C, RV1219C	95	97	2439	2.11742	0.999909	1	1
GOTERM_BP_DIRECT	GO:0006633~fatty acid biosynthetic process	5	2.84091	0.0839476	RV1665, RV2930, RV0035, RV2931, RV0130	84	45	2228	2.94709	0.999971	1	1
GOTERM_BP_DIRECT	GO:0009408~response to heat	3	1.70455	0.0933979	RV3418C, RV2710, RV0440	84	14	2228	5.68367	0.999991	1	1
b. Genes that are upregulated upon deletion of σB.
Category	Term	Count	%	PValue	Genes	List Total	Pop Hits	Pop Total	Fold Enrichment	Bonferroni	Benjamini	FDR
GOTERM_BP_DIRECT	GO:0001666~response to hypoxia	18	7.40741	5.42e-08	RV3088, RV3087, RV3130C, RV2032, RV3133C, RV3134C, RV2246, RV2623, RV2005C, RV2007C, RV2626C, RV2629, RV1129C, RV2031C, RV3740C, RV1737C, RV1736C, RV0221	176	49	2228	4.65028	1.03e-05	1.02e-05	9.92e-06
GOTERM_BP_DIRECT	GO:0001101~response to acid chemical	9	3.7037	1.67e-07	RV3088, RV3087, RV1130, RV3089, RV3084, RV3083, RV3086, RV1161, RV3085	176	11	2228	10.3574	3.18e-05	1.58e-05	1.53e-05
KEGG_PATHWAY	mtu01210:2-Oxocarboxylic acid metabolism	11	4.52675	2.9e-05	RV1131, RV2987C, RV2988C, RV3002C, RV3001C, RV1652, RV3710, RV1653, RV1654, RV1655, RV3003C	92	26	1030	4.73662	0.00208477	0.0021159	0.00205793
GOTERM_BP_DIRECT	GO:0006631~fatty acid metabolic process	6	2.46914	0.000275	RV1550, RV3230C, RV0241C, RV0824C, RV1715, RV1094	176	9	2228	8.43939	0.0508536	0.0173035	0.0167542
GOTERM_BP_DIRECT	GO:0040007~growth	66	27.1605	0.000667	RV2524C, RV1299, RV1652, RV3710, RV1653, RV2225, RV3132C, RV1654, RV2623, RV1655, RV1656, RV1339, RV0208C, RV1738, RV0715, RV3799C, RV0312, RV3048C, RV3602C, RV2391, RV2392, RV1380, RV2276, RV3002C, RV3660C, RV2399C, RV1348, RV0706, RV0705, RV0704, RV0702, RV1327C, RV0701, RV0700, RV1133C, RV2386C, RV2540C, RV3003C, RV2382C, RV3131, RV2986C, RV1594, RV1595, RV3001C, RV2246, RV1477, RV2247, RV1436…	176	586	2228	1.42577	0.11913	0.0315338	0.0305327
GOTERM_MF_DIRECT	GO:0051539~4 iron, 4 sulfur cluster binding	11	4.52675	0.00189622	RV1594, RV2988C, RV0886, RV1553, RV1736C, RV3109, RV2007C, RV2391, RV2392, RV1161, RV3151	183	47	2439	3.11929	0.333808	0.405792	0.405792
KEGG_PATHWAY	mtu00770:Pantothenate and CoA biosynthesis	7	2.88066	0.00313598	RV3002C, RV3001C, RV2225, RV3600C, RV3003C, RV3601C, RV3602C	92	18	1030	4.35386	0.202398	0.0929307	0.0903846
GOTERM_BP_DIRECT	GO:0010106~cellular response to iron ion starvation	6	2.46914	0.00315033	RV2384, RV2986C, RV2386C, RV1348, RV3402C, RV2383C	176	14	2228	5.42532	0.450918	0.106705	0.103317
GOTERM_BP_DIRECT	GO:0009082~branched-chain amino acid biosynthetic process	5	2.05761	0.00338745	RV2987C, RV2988C, RV3002C, RV3710, RV3003C	176	9	2228	7.03283	0.475184	0.106705	0.103317
GOTERM_MF_DIRECT	GO:0046872~metal ion binding	28	11.5226	0.00464486	RV1492, RV2625C, RV1493, RV1594, RV2988C, RV1553, RV2225, RV1997, RV0824C, RV2029C, RV2007C, RV0654, RV3422C, RV1837C, RV1736C, RV3600C, RV3048C, RV2391, RV1909C, RV2630, RV3230C, RV3109, RV2626C, RV0886, RV2782C, RV3229C, RV3270, RV1094	183	218	2439	1.71184	0.630763	0.497	0.497
KEGG_PATHWAY	mtu00290:Valine, leucine and isoleucine biosynthesis	6	2.46914	0.00508782	RV2987C, RV2988C, RV3002C, RV3001C, RV3710, RV3003C	92	14	1030	4.79814	0.307369	0.0929307	0.0903846
KEGG_PATHWAY	mtu01053:Biosynthesis of siderophore group nonribosomal peptides	5	2.05761	0.00509209	RV2384, RV2386C, RV2383C, RV2382C, RV2381C	92	9	1030	6.21981	0.307583	0.0929307	0.0903846
GOTERM_BP_DIRECT	GO:0006526~arginine biosynthetic process	5	2.05761	0.00782789	RV1652, RV1653, RV1654, RV1655, RV1656	176	11	2228	5.75413	0.775336	0.211353	0.204643
GOTERM_MF_DIRECT	GO:0016491~oxidoreductase activity	21	8.64198	0.00941776	RV3131, RV2032, RV2276, RV0080, RV3230C, RV1553, RV3127, RV1348, RV2007C, RV2946C, RV2935, RV0526, RV1882C, RV1245C, RV0886, RV3741C, RV0068, RV0233, RV2391, RV3086, RV3085	183	155	2439	1.80571	0.868	0.6718	0.6718
GOTERM_BP_DIRECT	GO:0006950~response to stress	6	2.46914	0.0104113	RV2624C, RV3134C, RV1996, RV2623, RV2005C, RV2028C	176	18	2228	4.2197	0.863101	0.223352	0.216262
GOTERM_BP_DIRECT	GO:0052572~response to host immune response	10	4.11523	0.0106358	RV2032, RV1129C, RV2031C, RV2386C, RV3402C, RV2383C, RV0824C, RV2007C, RV2626C, RV1738	176	48	2228	2.63731	0.868878	0.223352	0.216262
GOTERM_BP_DIRECT	GO:0055114~oxidation-reduction process	10	4.11523	0.0121698	RV0527, RV3854C, RV2276, RV3742C, RV3049C, RV0233, RV0241C, RV3083, RV3603C, RV3152	176	49	2228	2.58349	0.902358	0.230009	0.222707
GOTERM_MF_DIRECT	GO:0047196~long-chain-alcohol O-fatty-acyltransferase activity	5	2.05761	0.0165837	RV3088, RV3087, RV3130C, RV3740C, RV0221	183	14	2439	4.75995	0.972087	0.887227	0.887227
KEGG_PATHWAY	mtu01230:Biosynthesis of amino acids	18	7.40741	0.0178873	RV2987C, RV1131, RV2988C, RV3002C, RV3001C, RV3710, RV1652, RV1653, RV1654, RV1655, RV1436, RV1656, RV1437, RV2029C, RV1133C, RV2540C, RV3003C, RV0070C	92	115	1030	1.75236	0.727343	0.261154	0.253999
GOTERM_BP_DIRECT	GO:0019432~triglyceride biosynthetic process	5	2.05761	0.0197047	RV3088, RV3087, RV3130C, RV3740C, RV0221	176	14	2228	4.5211	0.977206	0.338563	0.327815
GOTERM_MF_DIRECT	GO:0048038~quinone binding	5	2.05761	0.0213237	RV3155, RV3147, RV3148, RV3152, RV3151	183	15	2439	4.44262	0.990074	0.912655	0.912655
GOTERM_BP_DIRECT	GO:0071731~response to nitric oxide	5	2.05761	0.0252595	RV3088, RV3087, RV3130C, RV3740C, RV0221	176	15	2228	4.2197	0.992257	0.397838	0.385208
GOTERM_BP_DIRECT	GO:0042128~nitrate assimilation	4	1.64609	0.0280967	RV1163, RV1737C, RV1736C, RV1161	176	9	2228	5.62626	0.99555	0.408483	0.395515
GOTERM_BP_DIRECT	GO:0019679~propionate metabolic process, methylcitrate cycle	3	1.23457	0.0331167	RV1129C, RV1130, RV1131	176	4	2228	9.49432	0.998336	0.41727	0.404023
GOTERM_BP_DIRECT	GO:0015940~pantothenate biosynthetic process	3	1.23457	0.0331167	RV2225, RV3601C, RV3602C	176	4	2228	9.49432	0.998336	0.41727	0.404023
KEGG_PATHWAY	mtu00061:Fatty acid biosynthesis	5	2.05761	0.0364819	RV2524C, RV0242C, RV2247, RV0824C, RV1094	92	15	1030	3.73188	0.931149	0.443863	0.431702
GOTERM_MF_DIRECT	GO:0004144~diacylglycerol O-acyltransferase activity	5	2.05761	0.0401175	RV3088, RV3087, RV3130C, RV3740C, RV0221	183	18	2439	3.70219	0.999843	1	1
KEGG_PATHWAY	mtu00190:Oxidative phosphorylation	9	3.7037	0.0428055	RV3154, RV3155, RV3147, RV1552, RV1553, RV3148, RV1554, RV3152, RV3151	92	46	1030	2.19045	0.957144	0.4464	0.43417
GOTERM_BP_DIRECT	GO:0044119~growth of symbiont in host cell	10	4.11523	0.0455267	RV3088, RV3087, RV3130C, RV3089, RV3740C, RV0221, RV3084, RV3083, RV3086, RV3085	176	61	2228	2.07526	0.999857	0.537784	0.520712
GOTERM_MF_DIRECT	GO:0004499~N,N-dimethylaniline monooxygenase activity	3	1.23457	0.0476578	RV3854C, RV3049C, RV3083	183	5	2439	7.99672	0.999971	1	1
KEGG_PATHWAY	mtu00660:C5-Branched dibasic acid metabolism	4	1.64609	0.0507175	RV2987C, RV2988C, RV3002C, RV3003C	92	10	1030	4.47826	0.976424	0.462797	0.450117
GOTERM_BP_DIRECT	GO:0006633~fatty acid biosynthetic process	8	3.29218	0.0581173	RV3801C, RV2524C, RV3089, RV0241C, RV0824C, RV2946C, RV2935, RV1094	176	45	2228	2.25051	0.999989	0.646128	0.625616
GOTERM_MF_DIRECT	GO:0003735~structural constituent of ribosome	9	3.7037	0.0630739	RV0704, RV0715, RV0702, RV0701, RV0700, RV0651, RV0053, RV0706, RV0705	183	58	2439	2.06812	0.999999	1	1
GOTERM_MF_DIRECT	GO:0019843~rRNA binding	7	2.88066	0.0658592	RV0704, RV0715, RV0702, RV0701, RV0053, RV0706, RV0705	183	39	2439	2.39218	1	1	1
KEGG_PATHWAY	mtu00220:Arginine biosynthesis	5	2.05761	0.0666898	RV1652, RV1653, RV1654, RV1655, RV1656	92	18	1030	3.1099	0.993052	0.540928	0.526108
GOTERM_MF_DIRECT	GO:0008137~NADH dehydrogenase (ubiquinone) activity	4	1.64609	0.0670387	RV3154, RV3155, RV3147, RV3151	183	13	2439	4.10088	1	1	1
GOTERM_BP_DIRECT	GO:0009098~leucine biosynthetic process	3	1.23457	0.0745683	RV2987C, RV2988C, RV3710	176	6	2228	6.32955	1	0.763353	0.739119
GOTERM_BP_DIRECT	GO:0006071~glycerol metabolic process	5	2.05761	0.0767391	RV3088, RV3087, RV3130C, RV3740C, RV0221	176	21	2228	3.01407	1	0.763353	0.739119
GOTERM_MF_DIRECT	GO:0016874~ligase activity	7	2.88066	0.0803445	RV3801C, RV1550, RV3089, RV0551C, RV2247, RV0166, RV2383C	183	41	2439	2.27549	1	1	1
GOTERM_MF_DIRECT	GO:0051287~NAD binding	5	2.05761	0.0869848	RV1652, RV3148, RV2540C, RV1436, RV3535C	183	23	2439	2.89736	1	1	1
GOTERM_MF_DIRECT	GO:0031177~phosphopantetheine binding	5	2.05761	0.09858	RV3800C, RV2383C, RV2381C, RV2946C, RV2935	183	24	2439	2.77664	1	1	1

## Sheet: Upregulated
Category	Term	Count	%	PValue	Genes	List Total	Pop Hits	Pop Total	Fold Enrichment	Bonferroni	Benjamini	FDR
GOTERM_BP_DIRECT	GO:0001666~response to hypoxia	18	7.40741	5.42e-08	RV3088, RV3087, RV3130C, RV2032, RV3133C, RV3134C, RV2246, RV2623, RV2005C, RV2007C, RV2626C, RV2629, RV1129C, RV2031C, RV3740C, RV1737C, RV1736C, RV0221	176	49	2228	4.65028	1.03e-05	1.02e-05	9.92e-06
GOTERM_BP_DIRECT	GO:0001101~response to acid chemical	9	3.7037	1.67e-07	RV3088, RV3087, RV1130, RV3089, RV3084, RV3083, RV3086, RV1161, RV3085	176	11	2228	10.3574	3.18e-05	1.58e-05	1.53e-05
KEGG_PATHWAY	mtu01210:2-Oxocarboxylic acid metabolism	11	4.52675	2.9e-05	RV1131, RV2987C, RV2988C, RV3002C, RV3001C, RV1652, RV3710, RV1653, RV1654, RV1655, RV3003C	92	26	1030	4.73662	0.00208477	0.0021159	0.00205793
GOTERM_BP_DIRECT	GO:0006631~fatty acid metabolic process	6	2.46914	0.000275	RV1550, RV3230C, RV0241C, RV0824C, RV1715, RV1094	176	9	2228	8.43939	0.0508536	0.0173035	0.0167542
GOTERM_BP_DIRECT	GO:0040007~growth	66	27.1605	0.000667	RV2524C, RV1299, RV1652, RV3710, RV1653, RV2225, RV3132C, RV1654, RV2623, RV1655, RV1656, RV1339, RV0208C, RV1738, RV0715, RV3799C, RV0312, RV3048C, RV3602C, RV2391, RV2392, RV1380, RV2276, RV3002C, RV3660C, RV2399C, RV1348, RV0706, RV0705, RV0704, RV0702, RV1327C, RV0701, RV0700, RV1133C, RV2386C, RV2540C, RV3003C, RV2382C, RV3131, RV2986C, RV1594, RV1595, RV3001C, RV2246, RV1477, RV2247, RV1436…	176	586	2228	1.42577	0.11913	0.0315338	0.0305327
GOTERM_MF_DIRECT	GO:0051539~4 iron, 4 sulfur cluster binding	11	4.52675	0.00189622	RV1594, RV2988C, RV0886, RV1553, RV1736C, RV3109, RV2007C, RV2391, RV2392, RV1161, RV3151	183	47	2439	3.11929	0.333808	0.405792	0.405792
KEGG_PATHWAY	mtu00770:Pantothenate and CoA biosynthesis	7	2.88066	0.00313598	RV3002C, RV3001C, RV2225, RV3600C, RV3003C, RV3601C, RV3602C	92	18	1030	4.35386	0.202398	0.0929307	0.0903846
GOTERM_BP_DIRECT	GO:0010106~cellular response to iron ion starvation	6	2.46914	0.00315033	RV2384, RV2986C, RV2386C, RV1348, RV3402C, RV2383C	176	14	2228	5.42532	0.450918	0.106705	0.103317
GOTERM_BP_DIRECT	GO:0009082~branched-chain amino acid biosynthetic process	5	2.05761	0.00338745	RV2987C, RV2988C, RV3002C, RV3710, RV3003C	176	9	2228	7.03283	0.475184	0.106705	0.103317
GOTERM_MF_DIRECT	GO:0046872~metal ion binding	28	11.5226	0.00464486	RV1492, RV2625C, RV1493, RV1594, RV2988C, RV1553, RV2225, RV1997, RV0824C, RV2029C, RV2007C, RV0654, RV3422C, RV1837C, RV1736C, RV3600C, RV3048C, RV2391, RV1909C, RV2630, RV3230C, RV3109, RV2626C, RV0886, RV2782C, RV3229C, RV3270, RV1094	183	218	2439	1.71184	0.630763	0.497	0.497
KEGG_PATHWAY	mtu00290:Valine, leucine and isoleucine biosynthesis	6	2.46914	0.00508782	RV2987C, RV2988C, RV3002C, RV3001C, RV3710, RV3003C	92	14	1030	4.79814	0.307369	0.0929307	0.0903846
KEGG_PATHWAY	mtu01053:Biosynthesis of siderophore group nonribosomal peptides	5	2.05761	0.00509209	RV2384, RV2386C, RV2383C, RV2382C, RV2381C	92	9	1030	6.21981	0.307583	0.0929307	0.0903846
GOTERM_BP_DIRECT	GO:0006526~arginine biosynthetic process	5	2.05761	0.00782789	RV1652, RV1653, RV1654, RV1655, RV1656	176	11	2228	5.75413	0.775336	0.211353	0.204643
GOTERM_MF_DIRECT	GO:0016491~oxidoreductase activity	21	8.64198	0.00941776	RV3131, RV2032, RV2276, RV0080, RV3230C, RV1553, RV3127, RV1348, RV2007C, RV2946C, RV2935, RV0526, RV1882C, RV1245C, RV0886, RV3741C, RV0068, RV0233, RV2391, RV3086, RV3085	183	155	2439	1.80571	0.868	0.6718	0.6718
GOTERM_BP_DIRECT	GO:0006950~response to stress	6	2.46914	0.0104113	RV2624C, RV3134C, RV1996, RV2623, RV2005C, RV2028C	176	18	2228	4.2197	0.863101	0.223352	0.216262
GOTERM_BP_DIRECT	GO:0052572~response to host immune response	10	4.11523	0.0106358	RV2032, RV1129C, RV2031C, RV2386C, RV3402C, RV2383C, RV0824C, RV2007C, RV2626C, RV1738	176	48	2228	2.63731	0.868878	0.223352	0.216262
GOTERM_BP_DIRECT	GO:0055114~oxidation-reduction process	10	4.11523	0.0121698	RV0527, RV3854C, RV2276, RV3742C, RV3049C, RV0233, RV0241C, RV3083, RV3603C, RV3152	176	49	2228	2.58349	0.902358	0.230009	0.222707
GOTERM_MF_DIRECT	GO:0047196~long-chain-alcohol O-fatty-acyltransferase activity	5	2.05761	0.0165837	RV3088, RV3087, RV3130C, RV3740C, RV0221	183	14	2439	4.75995	0.972087	0.887227	0.887227
KEGG_PATHWAY	mtu01230:Biosynthesis of amino acids	18	7.40741	0.0178873	RV2987C, RV1131, RV2988C, RV3002C, RV3001C, RV3710, RV1652, RV1653, RV1654, RV1655, RV1436, RV1656, RV1437, RV2029C, RV1133C, RV2540C, RV3003C, RV0070C	92	115	1030	1.75236	0.727343	0.261154	0.253999
GOTERM_BP_DIRECT	GO:0019432~triglyceride biosynthetic process	5	2.05761	0.0197047	RV3088, RV3087, RV3130C, RV3740C, RV0221	176	14	2228	4.5211	0.977206	0.338563	0.327815
GOTERM_MF_DIRECT	GO:0048038~quinone binding	5	2.05761	0.0213237	RV3155, RV3147, RV3148, RV3152, RV3151	183	15	2439	4.44262	0.990074	0.912655	0.912655
GOTERM_BP_DIRECT	GO:0071731~response to nitric oxide	5	2.05761	0.0252595	RV3088, RV3087, RV3130C, RV3740C, RV0221	176	15	2228	4.2197	0.992257	0.397838	0.385208
GOTERM_BP_DIRECT	GO:0042128~nitrate assimilation	4	1.64609	0.0280967	RV1163, RV1737C, RV1736C, RV1161	176	9	2228	5.62626	0.99555	0.408483	0.395515
GOTERM_BP_DIRECT	GO:0019679~propionate metabolic process, methylcitrate cycle	3	1.23457	0.0331167	RV1129C, RV1130, RV1131	176	4	2228	9.49432	0.998336	0.41727	0.404023
GOTERM_BP_DIRECT	GO:0015940~pantothenate biosynthetic process	3	1.23457	0.0331167	RV2225, RV3601C, RV3602C	176	4	2228	9.49432	0.998336	0.41727	0.404023
KEGG_PATHWAY	mtu00061:Fatty acid biosynthesis	5	2.05761	0.0364819	RV2524C, RV0242C, RV2247, RV0824C, RV1094	92	15	1030	3.73188	0.931149	0.443863	0.431702
GOTERM_MF_DIRECT	GO:0004144~diacylglycerol O-acyltransferase activity	5	2.05761	0.0401175	RV3088, RV3087, RV3130C, RV3740C, RV0221	183	18	2439	3.70219	0.999843	1	1
KEGG_PATHWAY	mtu00190:Oxidative phosphorylation	9	3.7037	0.0428055	RV3154, RV3155, RV3147, RV1552, RV1553, RV3148, RV1554, RV3152, RV3151	92	46	1030	2.19045	0.957144	0.4464	0.43417
GOTERM_BP_DIRECT	GO:0044119~growth of symbiont in host cell	10	4.11523	0.0455267	RV3088, RV3087, RV3130C, RV3089, RV3740C, RV0221, RV3084, RV3083, RV3086, RV3085	176	61	2228	2.07526	0.999857	0.537784	0.520712
GOTERM_MF_DIRECT	GO:0004499~N,N-dimethylaniline monooxygenase activity	3	1.23457	0.0476578	RV3854C, RV3049C, RV3083	183	5	2439	7.99672	0.999971	1	1
KEGG_PATHWAY	mtu00660:C5-Branched dibasic acid metabolism	4	1.64609	0.0507175	RV2987C, RV2988C, RV3002C, RV3003C	92	10	1030	4.47826	0.976424	0.462797	0.450117
GOTERM_BP_DIRECT	GO:0006633~fatty acid biosynthetic process	8	3.29218	0.0581173	RV3801C, RV2524C, RV3089, RV0241C, RV0824C, RV2946C, RV2935, RV1094	176	45	2228	2.25051	0.999989	0.646128	0.625616
GOTERM_MF_DIRECT	GO:0003735~structural constituent of ribosome	9	3.7037	0.0630739	RV0704, RV0715, RV0702, RV0701, RV0700, RV0651, RV0053, RV0706, RV0705	183	58	2439	2.06812	0.999999	1	1
GOTERM_MF_DIRECT	GO:0019843~rRNA binding	7	2.88066	0.0658592	RV0704, RV0715, RV0702, RV0701, RV0053, RV0706, RV0705	183	39	2439	2.39218	1	1	1
KEGG_PATHWAY	mtu00220:Arginine biosynthesis	5	2.05761	0.0666898	RV1652, RV1653, RV1654, RV1655, RV1656	92	18	1030	3.1099	0.993052	0.540928	0.526108
GOTERM_MF_DIRECT	GO:0008137~NADH dehydrogenase (ubiquinone) activity	4	1.64609	0.0670387	RV3154, RV3155, RV3147, RV3151	183	13	2439	4.10088	1	1	1
GOTERM_BP_DIRECT	GO:0009098~leucine biosynthetic process	3	1.23457	0.0745683	RV2987C, RV2988C, RV3710	176	6	2228	6.32955	1	0.763353	0.739119
GOTERM_BP_DIRECT	GO:0006071~glycerol metabolic process	5	2.05761	0.0767391	RV3088, RV3087, RV3130C, RV3740C, RV0221	176	21	2228	3.01407	1	0.763353	0.739119
GOTERM_MF_DIRECT	GO:0016874~ligase activity	7	2.88066	0.0803445	RV3801C, RV1550, RV3089, RV0551C, RV2247, RV0166, RV2383C	183	41	2439	2.27549	1	1	1
GOTERM_MF_DIRECT	GO:0051287~NAD binding	5	2.05761	0.0869848	RV1652, RV3148, RV2540C, RV1436, RV3535C	183	23	2439	2.89736	1	1	1
GOTERM_MF_DIRECT	GO:0031177~phosphopantetheine binding	5	2.05761	0.09858	RV3800C, RV2383C, RV2381C, RV2946C, RV2935	183	24	2439	2.77664	1	1	1
