# Supplementary material for: The unique N-terminal region of Mycobacterium tuberculosis sigma factor A plays a dominant role in the essential function of this protein
Source: J Biol Chem. 2023 Jan 20;299(3):102933. doi: 10.1016/j.jbc.2023.102933 (PMC10011835; doi:10.1016/j.jbc.2023.102933)
Supplement: Supplementary Table 5 [file mmc5.xlsx]

## Sheet: Table S5
Table S5-List of overlapping genes regulated by σA and σB.
a.Uniquely upregulated upon σA depletion			b. Uniquely downregulated upon σA depletion			c. Uniquely upregulated upon deletion of σB			d. Uniquely downregulated upon deletion of σB			e. Upregulate σA depletion overlap with upregulated upon σB deletion				f. Upregulated σA depletion overlap with downregulated σB deletion					g. downregulated σA depletion overlap with upregulated σB deletion			h. downregulated σA depletion overlap with downregulated σB deletion
SigA_up_unique	Rv0005		SigA_dn_unique	Rv0002		SigB_up_unique	Rv0045c		SigB_dn_unique	Rv0030		SigA_up_overlaps_SigB_up	Rv0047c			SigA_up_overlaps_SigB_dn	Rv0078B				Result	z[[k]]		Result	z[[k]]
SigA_up_unique	Rv0006		SigA_dn_unique	Rv0009		SigB_up_unique	Rv0046c		SigB_dn_unique	Rv0091		SigA_up_overlaps_SigB_up	Rv0057			SigA_up_overlaps_SigB_dn	Rv0132c				SigA_dn_overlaps_SigB_up	Rv0068		SigA_dn_overlaps_SigB_dn	Rv0032
SigA_up_unique	Rv0007		SigA_dn_unique	Rv0023		SigB_up_unique	Rv0053		SigB_dn_unique	Rv0095c		SigA_up_overlaps_SigB_up	Rv0341			SigA_up_overlaps_SigB_dn	Rv0146				SigA_dn_overlaps_SigB_up	Rv0070c		SigA_dn_overlaps_SigB_dn	Rv0035
SigA_up_unique	Rv0010c		SigA_dn_unique	Rv0024		SigB_up_unique	Rv0054		SigB_dn_unique	Rv0135c		SigA_up_overlaps_SigB_up	Rv0571c			SigA_up_overlaps_SigB_dn	Rv0196				SigA_dn_overlaps_SigB_up	Rv0104		SigA_dn_overlaps_SigB_dn	Rv0130
SigA_up_unique	Rv0011c		SigA_dn_unique	Rv0025		SigB_up_unique	Rv0079		SigB_dn_unique	Rv0254c		SigA_up_overlaps_SigB_up	Rv0822c			SigA_up_overlaps_SigB_dn	Rv0197				SigA_dn_overlaps_SigB_up	Rv0120c		SigA_dn_overlaps_SigB_dn	Rv0136
SigA_up_unique	Rv0013		SigA_dn_unique	Rv0033		SigB_up_unique	Rv0080		SigB_dn_unique	Rv0332		SigA_up_overlaps_SigB_up	Rv0823c			SigA_up_overlaps_SigB_dn	Rv0244c				SigA_dn_overlaps_SigB_up	Rv0165c		SigA_dn_overlaps_SigB_dn	Rv0142
SigA_up_unique	Rv0027		SigA_dn_unique	Rv0034		SigB_up_unique	Rv0221		SigB_dn_unique	Rv0359		SigA_up_overlaps_SigB_up	Rv0839			SigA_up_overlaps_SigB_dn	Rv0307c				SigA_dn_overlaps_SigB_up	Rv0166		SigA_dn_overlaps_SigB_dn	Rv0276
SigA_up_unique	Rv0028		SigA_dn_unique	Rv0039c		SigB_up_unique	Rv0251c		SigB_dn_unique	Rv0361		SigA_up_overlaps_SigB_up	Rv1178			SigA_up_overlaps_SigB_dn	Rv0376c				SigA_dn_overlaps_SigB_up	Rv0168		SigA_dn_overlaps_SigB_dn	Rv0353
SigA_up_unique	Rv0029		SigA_dn_unique	Rv0040c		SigB_up_unique	Rv0290		SigB_dn_unique	Rv0406c		SigA_up_overlaps_SigB_up	Rv1243c			SigA_up_overlaps_SigB_dn	Rv0467				SigA_dn_overlaps_SigB_up	Rv0208c		SigA_dn_overlaps_SigB_dn	Rv0379
SigA_up_unique	Rv0037c		SigA_dn_unique	Rv0048c		SigB_up_unique	Rv0291		SigB_dn_unique	Rv0430		SigA_up_overlaps_SigB_up	Rv1245c			SigA_up_overlaps_SigB_dn	Rv0468				SigA_dn_overlaps_SigB_up	Rv0232		SigA_dn_overlaps_SigB_dn	Rv0440
SigA_up_unique	Rv0043c		SigA_dn_unique	Rv0062		SigB_up_unique	Rv0328		SigB_dn_unique	Rv0457c		SigA_up_overlaps_SigB_up	Rv1299			SigA_up_overlaps_SigB_dn	Rv0483				SigA_dn_overlaps_SigB_up	Rv0233		SigA_dn_overlaps_SigB_dn	Rv0581
SigA_up_unique	Rv0050		SigA_dn_unique	Rv0063		SigB_up_unique	Rv0342		SigB_dn_unique	Rv0624		SigA_up_overlaps_SigB_up	Rv1337			SigA_up_overlaps_SigB_dn	Rv0607				SigA_dn_overlaps_SigB_up	Rv0241c		SigA_dn_overlaps_SigB_dn	Rv0599c
SigA_up_unique	Rv0051		SigA_dn_unique	Rv0066c		SigB_up_unique	Rv0526		SigB_dn_unique	Rv0691A		SigA_up_overlaps_SigB_up	Rv1338			SigA_up_overlaps_SigB_dn	Rv0609A				SigA_dn_overlaps_SigB_up	Rv0242c		SigA_dn_overlaps_SigB_dn	Rv0608
SigA_up_unique	Rv0052		SigA_dn_unique	Rv0069c		SigB_up_unique	Rv0527		SigB_dn_unique	Rv0693		SigA_up_overlaps_SigB_up	Rv1339			SigA_up_overlaps_SigB_dn	Rv0657c				SigA_dn_overlaps_SigB_up	Rv0312		SigA_dn_overlaps_SigB_dn	Rv0660c
SigA_up_unique	Rv0061c		SigA_dn_unique	Rv0076c		SigB_up_unique	Rv0528		SigB_dn_unique	Rv0694		SigA_up_overlaps_SigB_up	Rv1536			SigA_up_overlaps_SigB_dn	Rv0659c				SigA_dn_overlaps_SigB_up	Rv0458		SigA_dn_overlaps_SigB_dn	Rv0692
SigA_up_unique	Rv0063a		SigA_dn_unique	Rv0077c		SigB_up_unique	Rv0651		SigB_dn_unique	Rv0867c		SigA_up_overlaps_SigB_up	Rv1576c			SigA_up_overlaps_SigB_dn	Rv0678				SigA_dn_overlaps_SigB_up	Rv0459		SigA_dn_overlaps_SigB_dn	Rv0738
SigA_up_unique	Rv0064		SigA_dn_unique	Rv0078		SigB_up_unique	Rv0654		SigB_dn_unique	Rv0959A		SigA_up_overlaps_SigB_up	Rv1577c			SigA_up_overlaps_SigB_dn	Rv0787A				SigA_dn_overlaps_SigB_up	Rv0524		SigA_dn_overlaps_SigB_dn	Rv0879c
SigA_up_unique	Rv0064A		SigA_dn_unique	Rv0088		SigB_up_unique	Rv0700		SigB_dn_unique	Rv1113		SigA_up_overlaps_SigB_up	Rv1813c			SigA_up_overlaps_SigB_dn	Rv0835				SigA_dn_overlaps_SigB_up	Rv0551c		SigA_dn_overlaps_SigB_dn	Rv0950c
SigA_up_unique	Rv0065		SigA_dn_unique	Rv0093c		SigB_up_unique	Rv0701		SigB_dn_unique	Rv1114		SigA_up_overlaps_SigB_up	Rv1882c			SigA_up_overlaps_SigB_dn	Rv0868c				SigA_dn_overlaps_SigB_up	Rv0574c		SigA_dn_overlaps_SigB_dn	Rv0972c
SigA_up_unique	Rv0072		SigA_dn_unique	Rv0096		SigB_up_unique	Rv0702		SigB_dn_unique	Rv1216c		SigA_up_overlaps_SigB_up	Rv2003c			SigA_up_overlaps_SigB_dn	Rv0960				SigA_dn_overlaps_SigB_up	Rv0655		SigA_dn_overlaps_SigB_dn	Rv1033c
SigA_up_unique	Rv0073		SigA_dn_unique	Rv0097		SigB_up_unique	Rv0704		SigB_dn_unique	Rv1219c		SigA_up_overlaps_SigB_up	Rv2052c			SigA_up_overlaps_SigB_dn	Rv1057				SigA_dn_overlaps_SigB_up	Rv0753c		SigA_dn_overlaps_SigB_dn	Rv1049
SigA_up_unique	Rv0074		SigA_dn_unique	Rv0098		SigB_up_unique	Rv0705		SigB_dn_unique	Rv1386		SigA_up_overlaps_SigB_up	Rv2053c			SigA_up_overlaps_SigB_dn	Rv1115				SigA_dn_overlaps_SigB_up	Rv1076		SigA_dn_overlaps_SigB_dn	Rv1155a
SigA_up_unique	Rv0075		SigA_dn_unique	Rv0099		SigB_up_unique	Rv0706		SigB_dn_unique	Rv1395		SigA_up_overlaps_SigB_up	Rv2399c			SigA_up_overlaps_SigB_dn	Rv1116				SigA_dn_overlaps_SigB_up	Rv1130		SigA_dn_overlaps_SigB_dn	Rv1186c
SigA_up_unique	Rv0078A		SigA_dn_unique	Rv0100		SigB_up_unique	Rv0715		SigB_dn_unique	Rv1440		SigA_up_overlaps_SigB_up	Rv2620c			SigA_up_overlaps_SigB_dn	Rv1148c				SigA_dn_overlaps_SigB_up	Rv1131		SigA_dn_overlaps_SigB_dn	Rv1217c
SigA_up_unique	Rv0081		SigA_dn_unique	Rv0101		SigB_up_unique	Rv0824c		SigB_dn_unique	Rv1560		SigA_up_overlaps_SigB_up	Rv2623			SigA_up_overlaps_SigB_dn	Rv1194c				SigA_dn_overlaps_SigB_up	Rv1133c		SigA_dn_overlaps_SigB_dn	Rv1218c
SigA_up_unique	Rv0087		SigA_dn_unique	Rv0107c		SigB_up_unique	Rv0833		SigB_dn_unique	Rv1588c		SigA_up_overlaps_SigB_up	Rv2627c			SigA_up_overlaps_SigB_dn	Rv1316c				SigA_dn_overlaps_SigB_up	Rv1226c		SigA_dn_overlaps_SigB_dn	Rv1318c
SigA_up_unique	Rv0092		SigA_dn_unique	Rv0108c		SigB_up_unique	Rv0885		SigB_dn_unique	Rv1665		SigA_up_overlaps_SigB_up	Rv2629			SigA_up_overlaps_SigB_dn	Rv1317c				SigA_dn_overlaps_SigB_up	Rv1227c		SigA_dn_overlaps_SigB_dn	Rv1344
SigA_up_unique	Rv0102		SigA_dn_unique	Rv0109		SigB_up_unique	Rv0886		SigB_dn_unique	Rv1748		SigA_up_overlaps_SigB_up	Rv2630			SigA_up_overlaps_SigB_dn	Rv1336				SigA_dn_overlaps_SigB_up	Rv1233c		SigA_dn_overlaps_SigB_dn	Rv1433
SigA_up_unique	Rv0106		SigA_dn_unique	Rv0111		SigB_up_unique	Rv1094		SigB_dn_unique	Rv1808		SigA_up_overlaps_SigB_up	Rv2646			SigA_up_overlaps_SigB_dn	Rv1342c				SigA_dn_overlaps_SigB_up	Rv1436		SigA_dn_overlaps_SigB_dn	Rv1467c
SigA_up_unique	Rv0114		SigA_dn_unique	Rv0117		SigB_up_unique	Rv1095		SigB_dn_unique	Rv1809		SigA_up_overlaps_SigB_up	Rv2650c			SigA_up_overlaps_SigB_dn	Rv1407				SigA_dn_overlaps_SigB_up	Rv1437		SigA_dn_overlaps_SigB_dn	Rv2008c
SigA_up_unique	Rv0115		SigA_dn_unique	Rv0118c		SigB_up_unique	Rv1129c		SigB_dn_unique	Rv1810		SigA_up_overlaps_SigB_up	Rv2651c			SigA_up_overlaps_SigB_dn	Rv1592c				SigA_dn_overlaps_SigB_up	Rv1477		SigA_dn_overlaps_SigB_dn	Rv2033c
SigA_up_unique	Rv0116c		SigA_dn_unique	Rv0119		SigB_up_unique	Rv1161		SigB_dn_unique	Rv1856c		SigA_up_overlaps_SigB_up	Rv2782c			SigA_up_overlaps_SigB_dn	Rv1670				SigA_dn_overlaps_SigB_up	Rv1478		SigA_dn_overlaps_SigB_dn	Rv2142A
SigA_up_unique	Rv0126		SigA_dn_unique	Rv0129c		SigB_up_unique	Rv1163		SigB_dn_unique	Rv1861		SigA_up_overlaps_SigB_up	Rv2837c			SigA_up_overlaps_SigB_dn	Rv1671				SigA_dn_overlaps_SigB_up	Rv1550		SigA_dn_overlaps_SigB_dn	Rv2351c
SigA_up_unique	Rv0127		SigA_dn_unique	Rv0139		SigB_up_unique	Rv1327c		SigB_dn_unique	Rv1950c		SigA_up_overlaps_SigB_up	Rv2838c			SigA_up_overlaps_SigB_dn	Rv1724c				SigA_dn_overlaps_SigB_up	Rv1551		SigA_dn_overlaps_SigB_dn	Rv2363
SigA_up_unique	Rv0133		SigA_dn_unique	Rv0141c		SigB_up_unique	Rv1348		SigB_dn_unique	Rv1954c		SigA_up_overlaps_SigB_up	Rv2875			SigA_up_overlaps_SigB_dn	Rv1778c				SigA_dn_overlaps_SigB_up	Rv1552		SigA_dn_overlaps_SigB_dn	Rv2522c
SigA_up_unique	Rv0137c		SigA_dn_unique	Rv0144		SigB_up_unique	Rv1380		SigB_dn_unique	Rv1986		SigA_up_overlaps_SigB_up	Rv2935			SigA_up_overlaps_SigB_dn	Rv1779c				SigA_dn_overlaps_SigB_up	Rv1553		SigA_dn_overlaps_SigB_dn	Rv2600
SigA_up_unique	Rv0147		SigA_dn_unique	Rv0155		SigB_up_unique	Rv1492		SigB_dn_unique	Rv2015c		SigA_up_overlaps_SigB_up	Rv2937			SigA_up_overlaps_SigB_dn	Rv1811				SigA_dn_overlaps_SigB_up	Rv1594		SigA_dn_overlaps_SigB_dn	Rv2885c
SigA_up_unique	Rv0149		SigA_dn_unique	Rv0156		SigB_up_unique	Rv1493		SigB_dn_unique	Rv2132		SigA_up_overlaps_SigB_up	Rv2946c			SigA_up_overlaps_SigB_dn	Rv1854c				SigA_dn_overlaps_SigB_up	Rv1652		SigA_dn_overlaps_SigB_dn	Rv3136A
SigA_up_unique	Rv0152c		SigA_dn_unique	Rv0157		SigB_up_unique	Rv1519		SigB_dn_unique	Rv2189c		SigA_up_overlaps_SigB_up	Rv2989			SigA_up_overlaps_SigB_dn	Rv1857				SigA_dn_overlaps_SigB_up	Rv1653		SigA_dn_overlaps_SigB_dn	Rv3190A
SigA_up_unique	Rv0158		SigA_dn_unique	Rv0159c		SigB_up_unique	Rv1554		SigB_dn_unique	Rv2412		SigA_up_overlaps_SigB_up	Rv3049c			SigA_up_overlaps_SigB_dn	Rv1890c				SigA_dn_overlaps_SigB_up	Rv1654		SigA_dn_overlaps_SigB_dn	Rv3196A
SigA_up_unique	Rv0160c		SigA_dn_unique	Rv0161		SigB_up_unique	Rv1593c		SigB_dn_unique	Rv2423		SigA_up_overlaps_SigB_up	Rv3173c			SigA_up_overlaps_SigB_dn	Rv1945				SigA_dn_overlaps_SigB_up	Rv1655		SigA_dn_overlaps_SigB_dn	Rv3418c
SigA_up_unique	Rv0176		SigA_dn_unique	Rv0162c		SigB_up_unique	Rv1595		SigB_dn_unique	Rv2698		SigA_up_overlaps_SigB_up	Rv3176c			SigA_up_overlaps_SigB_dn	Rv1948c				SigA_dn_overlaps_SigB_up	Rv1679		SigA_dn_overlaps_SigB_dn	Rv3597c
SigA_up_unique	Rv0180c		SigA_dn_unique	Rv0163		SigB_up_unique	Rv1656		SigB_dn_unique	Rv2699c		SigA_up_overlaps_SigB_up	Rv3212			SigA_up_overlaps_SigB_dn	Rv2019				SigA_dn_overlaps_SigB_up	Rv1733c
SigA_up_unique	Rv0181c		SigA_dn_unique	Rv0167		SigB_up_unique	Rv1715		SigB_dn_unique	Rv2722		SigA_up_overlaps_SigB_up	Rv3340			SigA_up_overlaps_SigB_dn	Rv2081c				SigA_dn_overlaps_SigB_up	Rv1736c
SigA_up_unique	Rv0182c		SigA_dn_unique	Rv0169		SigB_up_unique	Rv1735a		SigB_dn_unique	Rv2734		SigA_up_overlaps_SigB_up	Rv3341			SigA_up_overlaps_SigB_dn	Rv2085				SigA_dn_overlaps_SigB_up	Rv1737c
SigA_up_unique	Rv0186A		SigA_dn_unique	Rv0170		SigB_up_unique	Rv1816		SigB_dn_unique	Rv2759c		SigA_up_overlaps_SigB_up	Rv3342			SigA_up_overlaps_SigB_dn	Rv2089c				SigA_dn_overlaps_SigB_up	Rv1738
SigA_up_unique	Rv0190		SigA_dn_unique	Rv0171		SigB_up_unique	Rv1837c		SigB_dn_unique	Rv2910c		SigA_up_overlaps_SigB_up	Rv3445c			SigA_up_overlaps_SigB_dn	Rv2107				SigA_dn_overlaps_SigB_up	Rv1806
SigA_up_unique	Rv0191		SigA_dn_unique	Rv0172		SigB_up_unique	Rv1883c		SigB_dn_unique	Rv3007c		SigA_up_overlaps_SigB_up	Rv3457c			SigA_up_overlaps_SigB_dn	Rv2108				SigA_dn_overlaps_SigB_up	Rv1815
SigA_up_unique	Rv0192		SigA_dn_unique	Rv0173		SigB_up_unique	Rv1996		SigB_dn_unique	Rv3201c		SigA_up_overlaps_SigB_up	Rv3600c			SigA_up_overlaps_SigB_dn	Rv2115c				SigA_dn_overlaps_SigB_up	Rv1884c
SigA_up_unique	Rv0195		SigA_dn_unique	Rv0174		SigB_up_unique	Rv1997		SigB_dn_unique	Rv3202c		SigA_up_overlaps_SigB_up	Rv3601c			SigA_up_overlaps_SigB_dn	Rv2116				SigA_dn_overlaps_SigB_up	Rv1909c
SigA_up_unique	Rv0201c		SigA_dn_unique	Rv0178		SigB_up_unique	Rv2004c		SigB_dn_unique	Rv3218		SigA_up_overlaps_SigB_up	Rv3602c			SigA_up_overlaps_SigB_dn	Rv2166c				SigA_dn_overlaps_SigB_up	Rv2007c
SigA_up_unique	Rv0202c		SigA_dn_unique	Rv0179c		SigB_up_unique	Rv2005c		SigB_dn_unique	Rv3219		SigA_up_overlaps_SigB_up	Rv3603c			SigA_up_overlaps_SigB_dn	Rv2331				SigA_dn_overlaps_SigB_up	Rv2030c
SigA_up_unique	Rv0206c		SigA_dn_unique	Rv0183		SigB_up_unique	Rv2028c		SigB_dn_unique	Rv3226c		SigA_up_overlaps_SigB_up	Rv3659c			SigA_up_overlaps_SigB_dn	Rv2428				SigA_dn_overlaps_SigB_up	Rv2031c
SigA_up_unique	Rv0211		SigA_dn_unique	Rv0193c		SigB_up_unique	Rv2029c		SigB_dn_unique	Rv3395A		SigA_up_overlaps_SigB_up	Rv3660c			SigA_up_overlaps_SigB_dn	Rv2429				SigA_dn_overlaps_SigB_up	Rv2032
SigA_up_unique	Rv0238		SigA_dn_unique	Rv0199		SigB_up_unique	Rv2225		SigB_dn_unique	Rv3450c		SigA_up_overlaps_SigB_up	Rv3710			SigA_up_overlaps_SigB_dn	Rv2450c				SigA_dn_overlaps_SigB_up	Rv2159c
SigA_up_unique	Rv0239		SigA_dn_unique	Rv0200		SigB_up_unique	Rv2246		SigB_dn_unique	Rv3517		SigA_up_overlaps_SigB_up	Rv3740c			SigA_up_overlaps_SigB_dn	Rv2452c				SigA_dn_overlaps_SigB_up	Rv2226
SigA_up_unique	Rv0240		SigA_dn_unique	Rv0203		SigB_up_unique	Rv2247		SigB_dn_unique	Rv3588c		SigA_up_overlaps_SigB_up	Rv3742c			SigA_up_overlaps_SigB_dn	Rv2453c				SigA_dn_overlaps_SigB_up	Rv2293c
SigA_up_unique	Rv0245		SigA_dn_unique	Rv0204c		SigB_up_unique	Rv2248		SigB_dn_unique	Rv3688c		SigA_up_overlaps_SigB_up	Rv3757c			SigA_up_overlaps_SigB_dn	Rv2454c				SigA_dn_overlaps_SigB_up	Rv2381c
SigA_up_unique	Rv0252		SigA_dn_unique	Rv0212c		SigB_up_unique	Rv2275		SigB_dn_unique	Rv3828c		SigA_up_overlaps_SigB_up	Rv3799c			SigA_up_overlaps_SigB_dn	Rv2455c				SigA_dn_overlaps_SigB_up	Rv2382c
SigA_up_unique	Rv0257		SigA_dn_unique	Rv0213c		SigB_up_unique	Rv2276		SigB_dn_unique	Rv3833		SigA_up_overlaps_SigB_up	Rv3854c			SigA_up_overlaps_SigB_dn	Rv2518c				SigA_dn_overlaps_SigB_up	Rv2383c
SigA_up_unique	Rv0261c		SigA_dn_unique	Rv0214		SigB_up_unique	Rv2391		SigB_dn_unique	Rv3841		SigA_up_overlaps_SigB_up	Rv3918c			SigA_up_overlaps_SigB_dn	Rv2705c				SigA_dn_overlaps_SigB_up	Rv2384
SigA_up_unique	Rv0277c		SigA_dn_unique	Rv0216		SigB_up_unique	Rv2392					SigA_up_overlaps_SigB_up	Rv3919c			SigA_up_overlaps_SigB_dn	Rv2707				SigA_dn_overlaps_SigB_up	Rv2386c
SigA_up_unique	Rv0282		SigA_dn_unique	Rv0219		SigB_up_unique	Rv2393									SigA_up_overlaps_SigB_dn	Rv2710				SigA_dn_overlaps_SigB_up	Rv2485c
SigA_up_unique	Rv0283		SigA_dn_unique	Rv0220		SigB_up_unique	Rv2540c									SigA_up_overlaps_SigB_dn	Rv2930				SigA_dn_overlaps_SigB_up	Rv2524c
SigA_up_unique	Rv0284		SigA_dn_unique	Rv0223c		SigB_up_unique	Rv2624c									SigA_up_overlaps_SigB_dn	Rv2931				SigA_dn_overlaps_SigB_up	Rv2721c
SigA_up_unique	Rv0293c		SigA_dn_unique	Rv0227c		SigB_up_unique	Rv2625c									SigA_up_overlaps_SigB_dn	Rv2970A				SigA_dn_overlaps_SigB_up	Rv2986c
SigA_up_unique	Rv0300		SigA_dn_unique	Rv0229c		SigB_up_unique	Rv2626c									SigA_up_overlaps_SigB_dn	Rv3064c				SigA_dn_overlaps_SigB_up	Rv3084
SigA_up_unique	Rv0301		SigA_dn_unique	Rv0230c		SigB_up_unique	Rv2645									SigA_up_overlaps_SigB_dn	Rv3122				SigA_dn_overlaps_SigB_up	Rv3085
SigA_up_unique	Rv0302		SigA_dn_unique	Rv0231		SigB_up_unique	Rv2783c									SigA_up_overlaps_SigB_dn	Rv3123				SigA_dn_overlaps_SigB_up	Rv3086
SigA_up_unique	Rv0311		SigA_dn_unique	Rv0237		SigB_up_unique	Rv2987c									SigA_up_overlaps_SigB_dn	Rv3436c				SigA_dn_overlaps_SigB_up	Rv3087
SigA_up_unique	Rv0313		SigA_dn_unique	Rv0247c		SigB_up_unique	Rv2988c									SigA_up_overlaps_SigB_dn	Rv3481c				SigA_dn_overlaps_SigB_up	Rv3088
SigA_up_unique	Rv0322		SigA_dn_unique	Rv0250c		SigB_up_unique	Rv3001c									SigA_up_overlaps_SigB_dn	Rv3484				SigA_dn_overlaps_SigB_up	Rv3089
SigA_up_unique	Rv0326		SigA_dn_unique	Rv0255c		SigB_up_unique	Rv3002c									SigA_up_overlaps_SigB_dn	Rv3642c				SigA_dn_overlaps_SigB_up	Rv3109
SigA_up_unique	Rv0336		SigA_dn_unique	Rv0256c		SigB_up_unique	Rv3003c									SigA_up_overlaps_SigB_dn	Rv3767c				SigA_dn_overlaps_SigB_up	Rv3127
SigA_up_unique	Rv0340		SigA_dn_unique	Rv0258c		SigB_up_unique	Rv3048c														SigA_dn_overlaps_SigB_up	Rv3134c
SigA_up_unique	Rv0343		SigA_dn_unique	Rv0263c		SigB_up_unique	Rv3083														SigA_dn_overlaps_SigB_up	Rv3147
SigA_up_unique	Rv0345		SigA_dn_unique	Rv0264c		SigB_up_unique	Rv3093c														SigA_dn_overlaps_SigB_up	Rv3148
SigA_up_unique	Rv0349		SigA_dn_unique	Rv0265c		SigB_up_unique	Rv3130c														SigA_dn_overlaps_SigB_up	Rv3151
SigA_up_unique	Rv0354c		SigA_dn_unique	Rv0268c		SigB_up_unique	Rv3131														SigA_dn_overlaps_SigB_up	Rv3152
SigA_up_unique	Rv0362		SigA_dn_unique	Rv0269c		SigB_up_unique	Rv3132c														SigA_dn_overlaps_SigB_up	Rv3154
SigA_up_unique	Rv0364		SigA_dn_unique	Rv0270		SigB_up_unique	Rv3133c														SigA_dn_overlaps_SigB_up	Rv3155
SigA_up_unique	Rv0366c		SigA_dn_unique	Rv0271c		SigB_up_unique	Rv3174														SigA_dn_overlaps_SigB_up	Rv3229c
SigA_up_unique	Rv0370c		SigA_dn_unique	Rv0272c		SigB_up_unique	Rv3175														SigA_dn_overlaps_SigB_up	Rv3269
SigA_up_unique	Rv0378		SigA_dn_unique	Rv0273c		SigB_up_unique	Rv3230c														SigA_dn_overlaps_SigB_up	Rv3354
SigA_up_unique	Rv0385		SigA_dn_unique	Rv0274		SigB_up_unique	Rv3270														SigA_dn_overlaps_SigB_up	Rv3511
SigA_up_unique	Rv0389		SigA_dn_unique	Rv0278c		SigB_up_unique	Rv3391														SigA_dn_overlaps_SigB_up	Rv3614c
SigA_up_unique	Rv0399c		SigA_dn_unique	Rv0280		SigB_up_unique	Rv3402c														SigA_dn_overlaps_SigB_up	Rv3615c
SigA_up_unique	Rv0408		SigA_dn_unique	Rv0287		SigB_up_unique	Rv3422c														SigA_dn_overlaps_SigB_up	Rv3616c
SigA_up_unique	Rv0409		SigA_dn_unique	Rv0288		SigB_up_unique	Rv3530c														SigA_dn_overlaps_SigB_up	Rv3648c
SigA_up_unique	Rv0410c		SigA_dn_unique	Rv0305c		SigB_up_unique	Rv3535c
SigA_up_unique	Rv0411c		SigA_dn_unique	Rv0306		SigB_up_unique	Rv3741c
SigA_up_unique	Rv0420c		SigA_dn_unique	Rv0308		SigB_up_unique	Rv3800c
SigA_up_unique	Rv0421c		SigA_dn_unique	Rv0309		SigB_up_unique	Rv3801c
SigA_up_unique	Rv0422c		SigA_dn_unique	Rv0310c
SigA_up_unique	Rv0423c		SigA_dn_unique	Rv0314c
SigA_up_unique	Rv0424c		SigA_dn_unique	Rv0315
SigA_up_unique	Rv0425c		SigA_dn_unique	Rv0319
SigA_up_unique	Rv0434		SigA_dn_unique	Rv0320
SigA_up_unique	Rv0441c		SigA_dn_unique	Rv0321
SigA_up_unique	Rv0449c		SigA_dn_unique	Rv0327c
SigA_up_unique	Rv0453		SigA_dn_unique	Rv0329c
SigA_up_unique	Rv0456A		SigA_dn_unique	Rv0330c
SigA_up_unique	Rv0456B		SigA_dn_unique	Rv0331
SigA_up_unique	Rv0463		SigA_dn_unique	Rv0338c
SigA_up_unique	Rv0465c		SigA_dn_unique	Rv0344c
SigA_up_unique	Rv0469		SigA_dn_unique	Rv0346c
SigA_up_unique	Rv0473		SigA_dn_unique	Rv0347
SigA_up_unique	Rv0477		SigA_dn_unique	Rv0348
SigA_up_unique	Rv0478		SigA_dn_unique	Rv0350
SigA_up_unique	Rv0485		SigA_dn_unique	Rv0351
SigA_up_unique	Rv0486		SigA_dn_unique	Rv0356c
SigA_up_unique	Rv0487		SigA_dn_unique	Rv0357c
SigA_up_unique	Rv0488		SigA_dn_unique	Rv0358
SigA_up_unique	Rv0498		SigA_dn_unique	Rv0360c
SigA_up_unique	Rv0512		SigA_dn_unique	Rv0363c
SigA_up_unique	Rv0513		SigA_dn_unique	Rv0383c
SigA_up_unique	Rv0514		SigA_dn_unique	Rv0384c
SigA_up_unique	Rv0515		SigA_dn_unique	Rv0386
SigA_up_unique	Rv0522		SigA_dn_unique	Rv0390
SigA_up_unique	Rv0530A		SigA_dn_unique	Rv0392c
SigA_up_unique	Rv0541c		SigA_dn_unique	Rv0394c
SigA_up_unique	Rv0542c		SigA_dn_unique	Rv0402c
SigA_up_unique	Rv0543c		SigA_dn_unique	Rv0404
SigA_up_unique	Rv0548c		SigA_dn_unique	Rv0414c
SigA_up_unique	Rv0557		SigA_dn_unique	Rv0418
SigA_up_unique	Rv0563		SigA_dn_unique	Rv0428c
SigA_up_unique	Rv0587		SigA_dn_unique	Rv0431
SigA_up_unique	Rv0588		SigA_dn_unique	Rv0439c
SigA_up_unique	Rv0589		SigA_dn_unique	Rv0444c
SigA_up_unique	Rv0591		SigA_dn_unique	Rv0445c
SigA_up_unique	Rv0592		SigA_dn_unique	Rv0451c
SigA_up_unique	Rv0593		SigA_dn_unique	Rv0455c
SigA_up_unique	Rv0594		SigA_dn_unique	Rv0456c
SigA_up_unique	Rv0595c		SigA_dn_unique	Rv0460
SigA_up_unique	Rv0610c		SigA_dn_unique	Rv0461
SigA_up_unique	Rv0611c		SigA_dn_unique	Rv0462
SigA_up_unique	Rv0612		SigA_dn_unique	Rv0474
SigA_up_unique	Rv0615		SigA_dn_unique	Rv0481c
SigA_up_unique	Rv0617		SigA_dn_unique	Rv0489
SigA_up_unique	Rv0627		SigA_dn_unique	Rv0492c
SigA_up_unique	Rv0628c		SigA_dn_unique	Rv0492A
SigA_up_unique	Rv0638		SigA_dn_unique	Rv0493c
SigA_up_unique	Rv0641		SigA_dn_unique	Rv0495c
SigA_up_unique	Rv0656c		SigA_dn_unique	Rv0496
SigA_up_unique	Rv0658c		SigA_dn_unique	Rv0497
SigA_up_unique	Rv0663		SigA_dn_unique	Rv0500
SigA_up_unique	Rv0664		SigA_dn_unique	Rv0500A
SigA_up_unique	Rv0665		SigA_dn_unique	Rv0503c
SigA_up_unique	Rv0666		SigA_dn_unique	Rv0504c
SigA_up_unique	Rv0667		SigA_dn_unique	Rv0505c
SigA_up_unique	Rv0668		SigA_dn_unique	Rv0506
SigA_up_unique	Rv0671		SigA_dn_unique	Rv0516c
SigA_up_unique	Rv0674		SigA_dn_unique	Rv0518
SigA_up_unique	Rv0676c		SigA_dn_unique	Rv0523c
SigA_up_unique	Rv0677c		SigA_dn_unique	Rv0525
SigA_up_unique	Rv0686		SigA_dn_unique	Rv0533c
SigA_up_unique	Rv0687		SigA_dn_unique	Rv0534c
SigA_up_unique	Rv0690c		SigA_dn_unique	Rv0546c
SigA_up_unique	Rv0691c		SigA_dn_unique	Rv0547c
SigA_up_unique	Rv0698		SigA_dn_unique	Rv0550c
SigA_up_unique	Rv0699		SigA_dn_unique	Rv0554
SigA_up_unique	Rv0711		SigA_dn_unique	Rv0564c
SigA_up_unique	Rv0712		SigA_dn_unique	Rv0565c
SigA_up_unique	Rv0724		SigA_dn_unique	Rv0566c
SigA_up_unique	Rv0725c		SigA_dn_unique	Rv0572c
SigA_up_unique	Rv0726c		SigA_dn_unique	Rv0575c
SigA_up_unique	Rv0735		SigA_dn_unique	Rv0576
SigA_up_unique	Rv0736		SigA_dn_unique	Rv0577
SigA_up_unique	Rv0737		SigA_dn_unique	Rv0578c
SigA_up_unique	Rv0749A		SigA_dn_unique	Rv0583c
SigA_up_unique	Rv0750		SigA_dn_unique	Rv0597c
SigA_up_unique	Rv0775		SigA_dn_unique	Rv0598c
SigA_up_unique	Rv0776c		SigA_dn_unique	Rv0600c
SigA_up_unique	Rv0777		SigA_dn_unique	Rv0603
SigA_up_unique	Rv0778		SigA_dn_unique	Rv0604
SigA_up_unique	Rv0786c		SigA_dn_unique	Rv0613c
SigA_up_unique	Rv0788		SigA_dn_unique	Rv0621
SigA_up_unique	Rv0789c		SigA_dn_unique	Rv0622
SigA_up_unique	Rv0792c		SigA_dn_unique	Rv0625c
SigA_up_unique	Rv0793		SigA_dn_unique	Rv0629c
SigA_up_unique	Rv0797		SigA_dn_unique	Rv0630c
SigA_up_unique	Rv0804		SigA_dn_unique	Rv0631c
SigA_up_unique	Rv0805		SigA_dn_unique	Rv0632c
SigA_up_unique	Rv0806c		SigA_dn_unique	Rv0633c
SigA_up_unique	Rv0811c		SigA_dn_unique	Rv0634A
SigA_up_unique	Rv0812		SigA_dn_unique	Rv0634B
SigA_up_unique	Rv0813c		SigA_dn_unique	Rv0636
SigA_up_unique	Rv0815c		SigA_dn_unique	Rv0642c
SigA_up_unique	Rv0818		SigA_dn_unique	Rv0643c
SigA_up_unique	Rv0819		SigA_dn_unique	Rv0644c
SigA_up_unique	Rv0828c		SigA_dn_unique	Rv0645c
SigA_up_unique	Rv0830		SigA_dn_unique	Rv0648
SigA_up_unique	Rv0834c		SigA_dn_unique	Rv0652
SigA_up_unique	Rv0838		SigA_dn_unique	Rv0669c
SigA_up_unique	Rv0840c		SigA_dn_unique	Rv0679c
SigA_up_unique	Rv0843		SigA_dn_unique	Rv0683
SigA_up_unique	Rv0846c		SigA_dn_unique	Rv0695
SigA_up_unique	Rv0847		SigA_dn_unique	Rv0696
SigA_up_unique	Rv0848		SigA_dn_unique	Rv0697
SigA_up_unique	Rv0849		SigA_dn_unique	Rv0703
SigA_up_unique	Rv0857		SigA_dn_unique	Rv0713
SigA_up_unique	Rv0861c		SigA_dn_unique	Rv0720
SigA_up_unique	Rv0865		SigA_dn_unique	Rv0727c
SigA_up_unique	Rv0866		SigA_dn_unique	Rv0728c
SigA_up_unique	Rv0874c		SigA_dn_unique	Rv0730
SigA_up_unique	Rv0875c		SigA_dn_unique	Rv0731c
SigA_up_unique	Rv0887c		SigA_dn_unique	Rv0732
SigA_up_unique	Rv0892		SigA_dn_unique	Rv0733
SigA_up_unique	Rv0897c		SigA_dn_unique	Rv0744c
SigA_up_unique	Rv0905		SigA_dn_unique	Rv0746
SigA_up_unique	Rv0906		SigA_dn_unique	Rv0748
SigA_up_unique	Rv0908		SigA_dn_unique	Rv0752c
SigA_up_unique	Rv0921		SigA_dn_unique	Rv0757
SigA_up_unique	Rv0941c		SigA_dn_unique	Rv0759c
SigA_up_unique	Rv0955		SigA_dn_unique	Rv0760c
SigA_up_unique	Rv0958		SigA_dn_unique	Rv0761c
SigA_up_unique	Rv0959		SigA_dn_unique	Rv0779c
SigA_up_unique	Rv0963c		SigA_dn_unique	Rv0780
SigA_up_unique	Rv0967		SigA_dn_unique	Rv0784
SigA_up_unique	Rv0968		SigA_dn_unique	Rv0785
SigA_up_unique	Rv0969		SigA_dn_unique	Rv0798c
SigA_up_unique	Rv0970		SigA_dn_unique	Rv0799c
SigA_up_unique	Rv0982		SigA_dn_unique	Rv0800
SigA_up_unique	Rv0983		SigA_dn_unique	Rv0801
SigA_up_unique	Rv0984		SigA_dn_unique	Rv0817c
SigA_up_unique	Rv0990c		SigA_dn_unique	Rv0825c
SigA_up_unique	Rv1004c		SigA_dn_unique	Rv0827c
SigA_up_unique	Rv1005c		SigA_dn_unique	Rv0831c
SigA_up_unique	Rv1014c		SigA_dn_unique	Rv0844c
SigA_up_unique	Rv1019		SigA_dn_unique	Rv0845
SigA_up_unique	Rv1020		SigA_dn_unique	Rv0852
SigA_up_unique	Rv1025		SigA_dn_unique	Rv0854
SigA_up_unique	Rv1027c		SigA_dn_unique	Rv0855
SigA_up_unique	Rv1042c		SigA_dn_unique	Rv0858c
SigA_up_unique	Rv1043c		SigA_dn_unique	Rv0859
SigA_up_unique	Rv1045		SigA_dn_unique	Rv0860
SigA_up_unique	Rv1052		SigA_dn_unique	Rv0873
SigA_up_unique	Rv1056		SigA_dn_unique	Rv0880
SigA_up_unique	Rv1062		SigA_dn_unique	Rv0882
SigA_up_unique	Rv1065		SigA_dn_unique	Rv0883c
SigA_up_unique	Rv1066		SigA_dn_unique	Rv0888
SigA_up_unique	Rv1067c		SigA_dn_unique	Rv0889c
SigA_up_unique	Rv1068c		SigA_dn_unique	Rv0893c
SigA_up_unique	Rv1072		SigA_dn_unique	Rv0895
SigA_up_unique	Rv1073		SigA_dn_unique	Rv0896
SigA_up_unique	Rv1080c		SigA_dn_unique	Rv0909
SigA_up_unique	Rv1081c		SigA_dn_unique	Rv0913c
SigA_up_unique	Rv1082		SigA_dn_unique	Rv0914c
SigA_up_unique	Rv1084		SigA_dn_unique	Rv0915c
SigA_up_unique	Rv1086		SigA_dn_unique	Rv0918
SigA_up_unique	Rv1093		SigA_dn_unique	Rv0923c
SigA_up_unique	Rv1096		SigA_dn_unique	Rv0924c
SigA_up_unique	Rv1110		SigA_dn_unique	Rv0925c
SigA_up_unique	Rv1118c		SigA_dn_unique	Rv0926c
SigA_up_unique	Rv1121		SigA_dn_unique	Rv0927c
SigA_up_unique	Rv1122		SigA_dn_unique	Rv0928
SigA_up_unique	Rv1125		SigA_dn_unique	Rv0934
SigA_up_unique	Rv1126c		SigA_dn_unique	Rv0935
SigA_up_unique	Rv1127c		SigA_dn_unique	Rv0942
SigA_up_unique	Rv1128c		SigA_dn_unique	Rv0944
SigA_up_unique	Rv1138c		SigA_dn_unique	Rv0951
SigA_up_unique	Rv1151c		SigA_dn_unique	Rv0952
SigA_up_unique	Rv1159		SigA_dn_unique	Rv0953c
SigA_up_unique	Rv1168c		SigA_dn_unique	Rv0957
SigA_up_unique	Rv1169c		SigA_dn_unique	Rv0965c
SigA_up_unique	Rv1174c		SigA_dn_unique	Rv0966c
SigA_up_unique	Rv1183		SigA_dn_unique	Rv0971c
SigA_up_unique	Rv1184c		SigA_dn_unique	Rv0973c
SigA_up_unique	Rv1185c		SigA_dn_unique	Rv0974c
SigA_up_unique	Rv1189		SigA_dn_unique	Rv0975c
SigA_up_unique	Rv1196		SigA_dn_unique	Rv0976c
SigA_up_unique	Rv1200		SigA_dn_unique	Rv0977
SigA_up_unique	Rv1202		SigA_dn_unique	Rv0979A
SigA_up_unique	Rv1210		SigA_dn_unique	Rv0985c
SigA_up_unique	Rv1223		SigA_dn_unique	Rv0986
SigA_up_unique	Rv1224		SigA_dn_unique	Rv0991c
SigA_up_unique	Rv1229c		SigA_dn_unique	Rv0992c
SigA_up_unique	Rv1246c		SigA_dn_unique	Rv0993
SigA_up_unique	Rv1254		SigA_dn_unique	Rv0994
SigA_up_unique	Rv1256c		SigA_dn_unique	Rv0995
SigA_up_unique	Rv1257c		SigA_dn_unique	Rv0996
SigA_up_unique	Rv1274		SigA_dn_unique	Rv0997a
SigA_up_unique	Rv1275		SigA_dn_unique	Rv0997
SigA_up_unique	Rv1280c		SigA_dn_unique	Rv0999
SigA_up_unique	Rv1290A		SigA_dn_unique	Rv1001
SigA_up_unique	Rv1292		SigA_dn_unique	Rv1003
SigA_up_unique	Rv1293		SigA_dn_unique	Rv1007c
SigA_up_unique	Rv1294		SigA_dn_unique	Rv1008
SigA_up_unique	Rv1295		SigA_dn_unique	Rv1009
SigA_up_unique	Rv1296		SigA_dn_unique	Rv1011
SigA_up_unique	Rv1297		SigA_dn_unique	Rv1013
SigA_up_unique	Rv1298		SigA_dn_unique	Rv1017c
SigA_up_unique	Rv1300		SigA_dn_unique	Rv1018c
SigA_up_unique	Rv1301		SigA_dn_unique	Rv1023
SigA_up_unique	Rv1302		SigA_dn_unique	Rv1029
SigA_up_unique	Rv1315		SigA_dn_unique	Rv1030
SigA_up_unique	Rv1329c		SigA_dn_unique	Rv1032c
SigA_up_unique	Rv1330c		SigA_dn_unique	Rv1050
SigA_up_unique	Rv1331		SigA_dn_unique	Rv1063c
SigA_up_unique	Rv1332		SigA_dn_unique	Rv1069c
SigA_up_unique	Rv1333		SigA_dn_unique	Rv1070c
SigA_up_unique	Rv1334		SigA_dn_unique	Rv1071c
SigA_up_unique	Rv1345		SigA_dn_unique	Rv1074c
SigA_up_unique	Rv1346		SigA_dn_unique	Rv1075c
SigA_up_unique	Rv1354c		SigA_dn_unique	Rv1077
SigA_up_unique	Rv1355c		SigA_dn_unique	Rv1078
SigA_up_unique	Rv1356c		SigA_dn_unique	Rv1079
SigA_up_unique	Rv1358		SigA_dn_unique	Rv1085c
SigA_up_unique	Rv1364c		SigA_dn_unique	Rv1092c
SigA_up_unique	Rv1367c		SigA_dn_unique	Rv1097c
SigA_up_unique	Rv1371		SigA_dn_unique	Rv1098c
SigA_up_unique	Rv1373		SigA_dn_unique	Rv1099c
SigA_up_unique	Rv1374c		SigA_dn_unique	Rv1103c
SigA_up_unique	Rv1377c		SigA_dn_unique	Rv1106c
SigA_up_unique	Rv1390		SigA_dn_unique	Rv1109c
SigA_up_unique	Rv1391		SigA_dn_unique	Rv1123c
SigA_up_unique	Rv1392		SigA_dn_unique	Rv1132
SigA_up_unique	Rv1396c		SigA_dn_unique	Rv1135c
SigA_up_unique	Rv1397c		SigA_dn_unique	Rv1142c
SigA_up_unique	Rv1402		SigA_dn_unique	Rv1144
SigA_up_unique	Rv1405c		SigA_dn_unique	Rv1149
SigA_up_unique	Rv1406		SigA_dn_unique	Rv1154c
SigA_up_unique	Rv1410c		SigA_dn_unique	Rv1157c
SigA_up_unique	Rv1413		SigA_dn_unique	Rv1158c
SigA_up_unique	Rv1414		SigA_dn_unique	Rv1160
SigA_up_unique	Rv1415		SigA_dn_unique	Rv1171
SigA_up_unique	Rv1416		SigA_dn_unique	Rv1172c
SigA_up_unique	Rv1417		SigA_dn_unique	Rv1179c
SigA_up_unique	Rv1418		SigA_dn_unique	Rv1191
SigA_up_unique	Rv1419		SigA_dn_unique	Rv1195
SigA_up_unique	Rv1420		SigA_dn_unique	Rv1201c
SigA_up_unique	Rv1421		SigA_dn_unique	Rv1205
SigA_up_unique	Rv1432		SigA_dn_unique	Rv1206
SigA_up_unique	Rv1439c		SigA_dn_unique	Rv1211
SigA_up_unique	Rv1442		SigA_dn_unique	Rv1213
SigA_up_unique	Rv1462		SigA_dn_unique	Rv1215c
SigA_up_unique	Rv1465		SigA_dn_unique	Rv1220c
SigA_up_unique	Rv1471		SigA_dn_unique	Rv1230c
SigA_up_unique	Rv1472		SigA_dn_unique	Rv1231c
SigA_up_unique	Rv1473		SigA_dn_unique	Rv1232c
SigA_up_unique	Rv1473A		SigA_dn_unique	Rv1234
SigA_up_unique	Rv1474c		SigA_dn_unique	Rv1238
SigA_up_unique	Rv1479		SigA_dn_unique	Rv1240
SigA_up_unique	Rv1480		SigA_dn_unique	Rv1241
SigA_up_unique	Rv1481		SigA_dn_unique	Rv1242
SigA_up_unique	Rv1485		SigA_dn_unique	Rv1244
SigA_up_unique	Rv1486c		SigA_dn_unique	Rv1251c
SigA_up_unique	Rv1487		SigA_dn_unique	Rv1252c
SigA_up_unique	Rv1488		SigA_dn_unique	Rv1258c
SigA_up_unique	Rv1489		SigA_dn_unique	Rv1259
SigA_up_unique	Rv1489A		SigA_dn_unique	Rv1260
SigA_up_unique	Rv1498c		SigA_dn_unique	Rv1261c
SigA_up_unique	Rv1502		SigA_dn_unique	Rv1263
SigA_up_unique	Rv1506c		SigA_dn_unique	Rv1266c
SigA_up_unique	Rv1507A		SigA_dn_unique	Rv1267c
SigA_up_unique	Rv1518		SigA_dn_unique	Rv1269c
SigA_up_unique	Rv1528c		SigA_dn_unique	Rv1270c
SigA_up_unique	Rv1537		SigA_dn_unique	Rv1271c
SigA_up_unique	Rv1540		SigA_dn_unique	Rv1273c
SigA_up_unique	Rv1545		SigA_dn_unique	Rv1276c
SigA_up_unique	Rv1558		SigA_dn_unique	Rv1277
SigA_up_unique	Rv1561		SigA_dn_unique	Rv1278
SigA_up_unique	Rv1562c		SigA_dn_unique	Rv1284
SigA_up_unique	Rv1563c		SigA_dn_unique	Rv1287
SigA_up_unique	Rv1564c		SigA_dn_unique	Rv1289
SigA_up_unique	Rv1568		SigA_dn_unique	Rv1304
SigA_up_unique	Rv1573		SigA_dn_unique	Rv1305
SigA_up_unique	Rv1574		SigA_dn_unique	Rv1306
SigA_up_unique	Rv1575		SigA_dn_unique	Rv1307
SigA_up_unique	Rv1578c		SigA_dn_unique	Rv1308
SigA_up_unique	Rv1582c		SigA_dn_unique	Rv1309
SigA_up_unique	Rv1584c		SigA_dn_unique	Rv1310
SigA_up_unique	Rv1585c		SigA_dn_unique	Rv1311
SigA_up_unique	Rv1587c		SigA_dn_unique	Rv1314c
SigA_up_unique	Rv1597		SigA_dn_unique	Rv1319c
SigA_up_unique	Rv1600		SigA_dn_unique	Rv1320c
SigA_up_unique	Rv1602		SigA_dn_unique	Rv1322A
SigA_up_unique	Rv1603		SigA_dn_unique	Rv1328
SigA_up_unique	Rv1604		SigA_dn_unique	Rv1359
SigA_up_unique	Rv1605		SigA_dn_unique	Rv1361c
SigA_up_unique	Rv1606		SigA_dn_unique	Rv1365c
SigA_up_unique	Rv1615		SigA_dn_unique	Rv1366
SigA_up_unique	Rv1616		SigA_dn_unique	Rv1366A
SigA_up_unique	Rv1619		SigA_dn_unique	Rv1368
SigA_up_unique	Rv1628c		SigA_dn_unique	Rv1375
SigA_up_unique	Rv1631		SigA_dn_unique	Rv1394c
SigA_up_unique	Rv1633		SigA_dn_unique	Rv1399c
SigA_up_unique	Rv1634		SigA_dn_unique	Rv1400c
SigA_up_unique	Rv1635c		SigA_dn_unique	Rv1408
SigA_up_unique	Rv1637c		SigA_dn_unique	Rv1409
SigA_up_unique	Rv1638		SigA_dn_unique	Rv1424c
SigA_up_unique	Rv1640c		SigA_dn_unique	Rv1425
SigA_up_unique	Rv1642		SigA_dn_unique	Rv1426c
SigA_up_unique	Rv1643		SigA_dn_unique	Rv1427c
SigA_up_unique	Rv1644		SigA_dn_unique	Rv1430
SigA_up_unique	Rv1647		SigA_dn_unique	Rv1435c
SigA_up_unique	Rv1648		SigA_dn_unique	Rv1438
SigA_up_unique	Rv1664		SigA_dn_unique	Rv1441c
SigA_up_unique	Rv1669		SigA_dn_unique	Rv1443c
SigA_up_unique	Rv1677		SigA_dn_unique	Rv1444c
SigA_up_unique	Rv1682		SigA_dn_unique	Rv1449c
SigA_up_unique	Rv1701		SigA_dn_unique	Rv1453
SigA_up_unique	Rv1702c		SigA_dn_unique	Rv1454c
SigA_up_unique	Rv1705c		SigA_dn_unique	Rv1455
SigA_up_unique	Rv1706c		SigA_dn_unique	Rv1456c
SigA_up_unique	Rv1711		SigA_dn_unique	Rv1469
SigA_up_unique	Rv1714		SigA_dn_unique	Rv1470
SigA_up_unique	Rv1725c		SigA_dn_unique	Rv1476
SigA_up_unique	Rv1729c		SigA_dn_unique	Rv1482c
SigA_up_unique	Rv1759c		SigA_dn_unique	Rv1491c
SigA_up_unique	Rv1766		SigA_dn_unique	Rv1494
SigA_up_unique	Rv1767		SigA_dn_unique	Rv1497
SigA_up_unique	Rv1781c		SigA_dn_unique	Rv1500
SigA_up_unique	Rv1782		SigA_dn_unique	Rv1508c
SigA_up_unique	Rv1783		SigA_dn_unique	Rv1515c
SigA_up_unique	Rv1787		SigA_dn_unique	Rv1517
SigA_up_unique	Rv1788		SigA_dn_unique	Rv1523
SigA_up_unique	Rv1790		SigA_dn_unique	Rv1524
SigA_up_unique	Rv1795		SigA_dn_unique	Rv1525
SigA_up_unique	Rv1796		SigA_dn_unique	Rv1527c
SigA_up_unique	Rv1797		SigA_dn_unique	Rv1530
SigA_up_unique	Rv1798		SigA_dn_unique	Rv1532c
SigA_up_unique	Rv1799		SigA_dn_unique	Rv1538c
SigA_up_unique	Rv1800		SigA_dn_unique	Rv1541c
SigA_up_unique	Rv1801		SigA_dn_unique	Rv1555
SigA_up_unique	Rv1814		SigA_dn_unique	Rv1566c
SigA_up_unique	Rv1818c		SigA_dn_unique	Rv1569
SigA_up_unique	Rv1819c		SigA_dn_unique	Rv1589
SigA_up_unique	Rv1821		SigA_dn_unique	Rv1590
SigA_up_unique	Rv1822		SigA_dn_unique	Rv1620c
SigA_up_unique	Rv1828		SigA_dn_unique	Rv1622c
SigA_up_unique	Rv1831		SigA_dn_unique	Rv1623c
SigA_up_unique	Rv1832		SigA_dn_unique	Rv1624c
SigA_up_unique	Rv1835c		SigA_dn_unique	Rv1626
SigA_up_unique	Rv1840c		SigA_dn_unique	Rv1629
SigA_up_unique	Rv1841c		SigA_dn_unique	Rv1632c
SigA_up_unique	Rv1842c		SigA_dn_unique	Rv1636
SigA_up_unique	Rv1858		SigA_dn_unique	Rv1638A
SigA_up_unique	Rv1859		SigA_dn_unique	Rv1639c
SigA_up_unique	Rv1863c		SigA_dn_unique	Rv1646
SigA_up_unique	Rv1864c		SigA_dn_unique	Rv1658
SigA_up_unique	Rv1870c		SigA_dn_unique	Rv1662
SigA_up_unique	Rv1873		SigA_dn_unique	Rv1666c
SigA_up_unique	Rv1887		SigA_dn_unique	Rv1672c
SigA_up_unique	Rv1897c		SigA_dn_unique	Rv1680
SigA_up_unique	Rv1905c		SigA_dn_unique	Rv1683
SigA_up_unique	Rv1910c		SigA_dn_unique	Rv1685c
SigA_up_unique	Rv1911c		SigA_dn_unique	Rv1686c
SigA_up_unique	Rv1914c		SigA_dn_unique	Rv1687c
SigA_up_unique	Rv1922		SigA_dn_unique	Rv1688
SigA_up_unique	Rv1924c		SigA_dn_unique	Rv1689
SigA_up_unique	Rv1927		SigA_dn_unique	Rv1690
SigA_up_unique	Rv1929c		SigA_dn_unique	Rv1691
SigA_up_unique	Rv1958c		SigA_dn_unique	Rv1694
SigA_up_unique	Rv1977		SigA_dn_unique	Rv1697
SigA_up_unique	Rv1979c		SigA_dn_unique	Rv1698
SigA_up_unique	RV1984a		SigA_dn_unique	Rv1704c
SigA_up_unique	Rv1989c		SigA_dn_unique	Rv1707
SigA_up_unique	Rv1991c		SigA_dn_unique	Rv1721c
SigA_up_unique	Rv2010		SigA_dn_unique	Rv1722
SigA_up_unique	Rv2017		SigA_dn_unique	Rv1731
SigA_up_unique	Rv2022c		SigA_dn_unique	Rv1740
SigA_up_unique	Rv2023c		SigA_dn_unique	Rv1741
SigA_up_unique	Rv2037c		SigA_dn_unique	Rv1743
SigA_up_unique	Rv2038c		SigA_dn_unique	Rv1744c
SigA_up_unique	Rv2039c		SigA_dn_unique	Rv1745c
SigA_up_unique	Rv2040c		SigA_dn_unique	Rv1746
SigA_up_unique	Rv2041c		SigA_dn_unique	Rv1753c
SigA_up_unique	Rv2042c		SigA_dn_unique	Rv1754c
SigA_up_unique	Rv2043c		SigA_dn_unique	Rv1762c
SigA_up_unique	Rv2044c		SigA_dn_unique	Rv1768
SigA_up_unique	Rv2047c		SigA_dn_unique	Rv1769
SigA_up_unique	Rv2048c		SigA_dn_unique	Rv1770
SigA_up_unique	Rv2051c		SigA_dn_unique	Rv1771
SigA_up_unique	Rv2055c		SigA_dn_unique	Rv1772
SigA_up_unique	Rv2059		SigA_dn_unique	Rv1773c
SigA_up_unique	Rv2064		SigA_dn_unique	Rv1774
SigA_up_unique	Rv2076c		SigA_dn_unique	Rv1775
SigA_up_unique	Rv2077c		SigA_dn_unique	Rv1780
SigA_up_unique	Rv2086		SigA_dn_unique	Rv1791
SigA_up_unique	Rv2092c		SigA_dn_unique	Rv1830
SigA_up_unique	Rv2093c		SigA_dn_unique	Rv1833c
SigA_up_unique	Rv2094c		SigA_dn_unique	Rv1834
SigA_up_unique	Rv2096c		SigA_dn_unique	Rv1839c
SigA_up_unique	Rv2100		SigA_dn_unique	Rv1847
SigA_up_unique	Rv2103c		SigA_dn_unique	Rv1848
SigA_up_unique	Rv2109c		SigA_dn_unique	Rv1860
SigA_up_unique	Rv2110c		SigA_dn_unique	Rv1866
SigA_up_unique	Rv2124c		SigA_dn_unique	Rv1867
SigA_up_unique	Rv2125		SigA_dn_unique	Rv1868
SigA_up_unique	Rv2126c		SigA_dn_unique	Rv1871c
SigA_up_unique	Rv2133c		SigA_dn_unique	Rv1876
SigA_up_unique	Rv2134c		SigA_dn_unique	Rv1880c
SigA_up_unique	Rv2136c		SigA_dn_unique	Rv1885c
SigA_up_unique	Rv2142c		SigA_dn_unique	Rv1886c
SigA_up_unique	Rv2146c		SigA_dn_unique	Rv1891
SigA_up_unique	Rv2148c		SigA_dn_unique	Rv1892
SigA_up_unique	Rv2149c		SigA_dn_unique	Rv1893
SigA_up_unique	Rv2163c		SigA_dn_unique	Rv1895
SigA_up_unique	Rv2165c		SigA_dn_unique	Rv1903
SigA_up_unique	Rv2172c		SigA_dn_unique	Rv1904
SigA_up_unique	Rv2173		SigA_dn_unique	Rv1908c
SigA_up_unique	Rv2174		SigA_dn_unique	Rv1912c
SigA_up_unique	Rv2175c		SigA_dn_unique	Rv1913
SigA_up_unique	Rv2177c		SigA_dn_unique	Rv1918c
SigA_up_unique	Rv2181		SigA_dn_unique	Rv1919c
SigA_up_unique	Rv2182c		SigA_dn_unique	Rv1920
SigA_up_unique	Rv2183c		SigA_dn_unique	Rv1923
SigA_up_unique	Rv2184c		SigA_dn_unique	Rv1926c
SigA_up_unique	Rv2188c		SigA_dn_unique	Rv1931c
SigA_up_unique	Rv2202c		SigA_dn_unique	Rv1932
SigA_up_unique	Rv2205c		SigA_dn_unique	Rv1934c
SigA_up_unique	Rv2209		SigA_dn_unique	Rv1935c
SigA_up_unique	Rv2212		SigA_dn_unique	Rv1936
SigA_up_unique	Rv2218		SigA_dn_unique	Rv1938
SigA_up_unique	Rv2219		SigA_dn_unique	Rv1943c
SigA_up_unique	Rv2224c		SigA_dn_unique	Rv1944c
SigA_up_unique	Rv2227		SigA_dn_unique	Rv1947
SigA_up_unique	Rv2235		SigA_dn_unique	Rv1960c
SigA_up_unique	Rv2254c		SigA_dn_unique	Rv1965
SigA_up_unique	Rv2256a		SigA_dn_unique	Rv1966
SigA_up_unique	Rv2266		SigA_dn_unique	Rv1969
SigA_up_unique	Rv2270		SigA_dn_unique	Rv1978
SigA_up_unique	Rv2291		SigA_dn_unique	Rv1981c
SigA_up_unique	Rv2295		SigA_dn_unique	Rv1982A
SigA_up_unique	Rv2307A		SigA_dn_unique	Rv1983
SigA_up_unique	Rv2325c		SigA_dn_unique	Rv1984c
SigA_up_unique	Rv2326c		SigA_dn_unique	Rv1987
SigA_up_unique	Rv2327		SigA_dn_unique	Rv1988
SigA_up_unique	Rv2328		SigA_dn_unique	Rv1990c
SigA_up_unique	Rv2329c		SigA_dn_unique	Rv1993c
SigA_up_unique	Rv2331A		SigA_dn_unique	Rv1995
SigA_up_unique	Rv2332		SigA_dn_unique	Rv1998c
SigA_up_unique	Rv2342		SigA_dn_unique	Rv2000
SigA_up_unique	Rv2360c		SigA_dn_unique	Rv2001
SigA_up_unique	Rv2364c		SigA_dn_unique	Rv2009
SigA_up_unique	Rv2365c		SigA_dn_unique	Rv2011c
SigA_up_unique	Rv2366c		SigA_dn_unique	Rv2012
SigA_up_unique	Rv2367c		SigA_dn_unique	Rv2021c
SigA_up_unique	Rv2368c		SigA_dn_unique	Rv2024c
SigA_up_unique	Rv2372c		SigA_dn_unique	Rv2026c
SigA_up_unique	Rv2373c		SigA_dn_unique	Rv2027c
SigA_up_unique	Rv2374c		SigA_dn_unique	Rv2034
SigA_up_unique	Rv2388c		SigA_dn_unique	Rv2035
SigA_up_unique	Rv2395		SigA_dn_unique	Rv2049c
SigA_up_unique	Rv2395B		SigA_dn_unique	Rv2054
SigA_up_unique	Rv2396		SigA_dn_unique	Rv2061c
SigA_up_unique	Rv2397c		SigA_dn_unique	Rv2062c
SigA_up_unique	Rv2398c		SigA_dn_unique	Rv2063
SigA_up_unique	Rv2400c		SigA_dn_unique	Rv2068c
SigA_up_unique	Rv2403c		SigA_dn_unique	Rv2069
SigA_up_unique	Rv2404c		SigA_dn_unique	Rv2070c
SigA_up_unique	Rv2405		SigA_dn_unique	Rv2071c
SigA_up_unique	Rv2417c		SigA_dn_unique	Rv2072c
SigA_up_unique	Rv2418c		SigA_dn_unique	Rv2073c
SigA_up_unique	Rv2419c		SigA_dn_unique	Rv2074
SigA_up_unique	Rv2421c		SigA_dn_unique	Rv2075c
SigA_up_unique	Rv2424c		SigA_dn_unique	Rv2078
SigA_up_unique	Rv2425c		SigA_dn_unique	Rv2080
SigA_up_unique	Rv2430c		SigA_dn_unique	Rv2083
SigA_up_unique	Rv2431c		SigA_dn_unique	Rv2090
SigA_up_unique	Rv2432c		SigA_dn_unique	Rv2113
SigA_up_unique	Rv2436		SigA_dn_unique	Rv2114
SigA_up_unique	Rv2437		SigA_dn_unique	Rv2118c
SigA_up_unique	Rv2439c		SigA_dn_unique	Rv2119
SigA_up_unique	Rv2440c		SigA_dn_unique	Rv2120c
SigA_up_unique	Rv2446c		SigA_dn_unique	Rv2121c
SigA_up_unique	Rv2456c		SigA_dn_unique	Rv2122c
SigA_up_unique	Rv2466c		SigA_dn_unique	Rv2129c
SigA_up_unique	Rv2471		SigA_dn_unique	Rv2137c
SigA_up_unique	Rv2472		SigA_dn_unique	Rv2140c
SigA_up_unique	Rv2474c		SigA_dn_unique	Rv2141c
SigA_up_unique	Rv2475c		SigA_dn_unique	Rv2147c
SigA_up_unique	Rv2478c		SigA_dn_unique	Rv2150c
SigA_up_unique	Rv2481c		SigA_dn_unique	Rv2155c
SigA_up_unique	Rv2486		SigA_dn_unique	Rv2157c
SigA_up_unique	Rv2491		SigA_dn_unique	Rv2158c
SigA_up_unique	Rv2492		SigA_dn_unique	Rv2171
SigA_up_unique	Rv2495c		SigA_dn_unique	Rv2186c
SigA_up_unique	Rv2496c		SigA_dn_unique	Rv2187
SigA_up_unique	Rv2497c		SigA_dn_unique	Rv2190c
SigA_up_unique	Rv2512a		SigA_dn_unique	Rv2192c
SigA_up_unique	Rv2513		SigA_dn_unique	Rv2193
SigA_up_unique	Rv2516c		SigA_dn_unique	Rv2194
SigA_up_unique	Rv2519		SigA_dn_unique	Rv2195
SigA_up_unique	Rv2530c		SigA_dn_unique	Rv2196
SigA_up_unique	Rv2530A		SigA_dn_unique	Rv2200c
SigA_up_unique	Rv2531c		SigA_dn_unique	Rv2201
SigA_up_unique	Rv2532c		SigA_dn_unique	Rv2211c
SigA_up_unique	Rv2533c		SigA_dn_unique	Rv2213
SigA_up_unique	Rv2534c		SigA_dn_unique	Rv2214c
SigA_up_unique	Rv2537c		SigA_dn_unique	Rv2215
SigA_up_unique	Rv2538c		SigA_dn_unique	Rv2219A
SigA_up_unique	Rv2544		SigA_dn_unique	Rv2220
SigA_up_unique	Rv2545		SigA_dn_unique	Rv2229c
SigA_up_unique	Rv2551c		SigA_dn_unique	Rv2230c
SigA_up_unique	Rv2552c		SigA_dn_unique	Rv2231c
SigA_up_unique	Rv2553c		SigA_dn_unique	Rv2237
SigA_up_unique	Rv2554c		SigA_dn_unique	Rv2237A
SigA_up_unique	Rv2555c		SigA_dn_unique	Rv2238c
SigA_up_unique	Rv2556c		SigA_dn_unique	Rv2239c
SigA_up_unique	Rv2570		SigA_dn_unique	Rv2240c
SigA_up_unique	Rv2584c		SigA_dn_unique	Rv2241
SigA_up_unique	Rv2585c		SigA_dn_unique	Rv2243
SigA_up_unique	Rv2586c		SigA_dn_unique	Rv2244
SigA_up_unique	Rv2587c		SigA_dn_unique	Rv2245
SigA_up_unique	Rv2590		SigA_dn_unique	Rv2251
SigA_up_unique	Rv2591		SigA_dn_unique	Rv2252
SigA_up_unique	Rv2596		SigA_dn_unique	Rv2253
SigA_up_unique	Rv2602		SigA_dn_unique	Rv2258c
SigA_up_unique	Rv2604c		SigA_dn_unique	Rv2259
SigA_up_unique	Rv2609c		SigA_dn_unique	Rv2263
SigA_up_unique	Rv2610c		SigA_dn_unique	Rv2267c
SigA_up_unique	Rv2612c		SigA_dn_unique	Rv2268c
SigA_up_unique	Rv2613c		SigA_dn_unique	Rv2271
SigA_up_unique	Rv2616		SigA_dn_unique	Rv2284
SigA_up_unique	Rv2618		SigA_dn_unique	Rv2286c
SigA_up_unique	Rv2621c		SigA_dn_unique	Rv2287
SigA_up_unique	Rv2628		SigA_dn_unique	Rv2288
SigA_up_unique	Rv2631		SigA_dn_unique	Rv2289
SigA_up_unique	Rv2639c		SigA_dn_unique	Rv2294
SigA_up_unique	Rv2640c		SigA_dn_unique	Rv2299c
SigA_up_unique	Rv2647		SigA_dn_unique	Rv2300c
SigA_up_unique	Rv2661c		SigA_dn_unique	Rv2301
SigA_up_unique	Rv2662		SigA_dn_unique	Rv2302
SigA_up_unique	Rv2663		SigA_dn_unique	Rv2305
SigA_up_unique	Rv2665		SigA_dn_unique	Rv2307D
SigA_up_unique	Rv2675c		SigA_dn_unique	Rv2311
SigA_up_unique	Rv2676c		SigA_dn_unique	Rv2312
SigA_up_unique	Rv2677c		SigA_dn_unique	Rv2316
SigA_up_unique	Rv2678c		SigA_dn_unique	Rv2317
SigA_up_unique	Rv2682c		SigA_dn_unique	Rv2318
SigA_up_unique	Rv2683		SigA_dn_unique	Rv2333c
SigA_up_unique	Rv2684		SigA_dn_unique	Rv2336
SigA_up_unique	Rv2685		SigA_dn_unique	Rv2337c
SigA_up_unique	Rv2686c		SigA_dn_unique	Rv2338c
SigA_up_unique	Rv2687c		SigA_dn_unique	Rv2340c
SigA_up_unique	Rv2688c		SigA_dn_unique	Rv2346c
SigA_up_unique	Rv2689c		SigA_dn_unique	Rv2347c
SigA_up_unique	Rv2693c		SigA_dn_unique	Rv2348c
SigA_up_unique	Rv2694c		SigA_dn_unique	Rv2349c
SigA_up_unique	Rv2696c		SigA_dn_unique	Rv2350c
SigA_up_unique	Rv2704		SigA_dn_unique	Rv2352c
SigA_up_unique	Rv2709		SigA_dn_unique	Rv2357c
SigA_up_unique	Rv2711		SigA_dn_unique	Rv2358
SigA_up_unique	Rv2725c		SigA_dn_unique	Rv2376c
SigA_up_unique	Rv2726c		SigA_dn_unique	Rv2377c
SigA_up_unique	Rv2727c		SigA_dn_unique	Rv2385
SigA_up_unique	Rv2728c		SigA_dn_unique	Rv2386a
SigA_up_unique	Rv2729c		SigA_dn_unique	Rv2387
SigA_up_unique	Rv2742c		SigA_dn_unique	Rv2390c
SigA_up_unique	Rv2743c		SigA_dn_unique	Rv2402
SigA_up_unique	Rv2745c		SigA_dn_unique	Rv2406c
SigA_up_unique	Rv2752c		SigA_dn_unique	Rv2411c
SigA_up_unique	Rv2753c		SigA_dn_unique	Rv2413c
SigA_up_unique	Rv2763c		SigA_dn_unique	Rv2416c
SigA_up_unique	Rv2767c		SigA_dn_unique	Rv2441c
SigA_up_unique	Rv2774c		SigA_dn_unique	Rv2445c
SigA_up_unique	Rv2776c		SigA_dn_unique	Rv2459
SigA_up_unique	Rv2777c		SigA_dn_unique	Rv2468c
SigA_up_unique	Rv2781c		SigA_dn_unique	Rv2468A
SigA_up_unique	Rv2784c		SigA_dn_unique	Rv2469c
SigA_up_unique	Rv2789c		SigA_dn_unique	Rv2473
SigA_up_unique	Rv2790c		SigA_dn_unique	Rv2484c
SigA_up_unique	Rv2792c		SigA_dn_unique	Rv2493
SigA_up_unique	Rv2801c		SigA_dn_unique	Rv2502c
SigA_up_unique	Rv2811		SigA_dn_unique	Rv2503c
SigA_up_unique	Rv2812		SigA_dn_unique	Rv2504c
SigA_up_unique	Rv2813		SigA_dn_unique	Rv2505c
SigA_up_unique	Rv2826c		SigA_dn_unique	Rv2508c
SigA_up_unique	Rv2827c		SigA_dn_unique	Rv2509
SigA_up_unique	Rv2828c		SigA_dn_unique	Rv2510c
SigA_up_unique	Rv2836c		SigA_dn_unique	Rv2520c
SigA_up_unique	Rv2839c		SigA_dn_unique	Rv2521
SigA_up_unique	Rv2841c		SigA_dn_unique	Rv2525c
SigA_up_unique	Rv2842c		SigA_dn_unique	Rv2526
SigA_up_unique	Rv2848c		SigA_dn_unique	Rv2528c
SigA_up_unique	Rv2849c		SigA_dn_unique	Rv2529
SigA_up_unique	Rv2850c		SigA_dn_unique	Rv2536
SigA_up_unique	Rv2851c		SigA_dn_unique	Rv2541
SigA_up_unique	Rv2857c		SigA_dn_unique	Rv2547
SigA_up_unique	Rv2867c		SigA_dn_unique	Rv2548A
SigA_up_unique	Rv2868c		SigA_dn_unique	Rv2550c
SigA_up_unique	Rv2869c		SigA_dn_unique	Rv2557
SigA_up_unique	Rv2870c		SigA_dn_unique	Rv2558
SigA_up_unique	Rv2874		SigA_dn_unique	Rv2560
SigA_up_unique	Rv2877c		SigA_dn_unique	Rv2563
SigA_up_unique	Rv2878c		SigA_dn_unique	Rv2564
SigA_up_unique	Rv2884		SigA_dn_unique	Rv2566
SigA_up_unique	Rv2887		SigA_dn_unique	Rv2567
SigA_up_unique	Rv2892c		SigA_dn_unique	Rv2569c
SigA_up_unique	Rv2896c		SigA_dn_unique	Rv2573
SigA_up_unique	Rv2897c		SigA_dn_unique	Rv2574
SigA_up_unique	Rv2899c		SigA_dn_unique	Rv2575
SigA_up_unique	Rv2900c		SigA_dn_unique	Rv2578c
SigA_up_unique	Rv2901c		SigA_dn_unique	Rv2579
SigA_up_unique	Rv2902c		SigA_dn_unique	Rv2581c
SigA_up_unique	Rv2903c		SigA_dn_unique	Rv2582
SigA_up_unique	Rv2906c		SigA_dn_unique	Rv2592c
SigA_up_unique	Rv2915c		SigA_dn_unique	Rv2593c
SigA_up_unique	Rv2918c		SigA_dn_unique	Rv2594c
SigA_up_unique	Rv2919c		SigA_dn_unique	Rv2595
SigA_up_unique	Rv2920c		SigA_dn_unique	Rv2599
SigA_up_unique	Rv2925c		SigA_dn_unique	Rv2601
SigA_up_unique	Rv2932		SigA_dn_unique	Rv2606c
SigA_up_unique	Rv2933		SigA_dn_unique	Rv2608
SigA_up_unique	Rv2934		SigA_dn_unique	Rv2617c
SigA_up_unique	Rv2936		SigA_dn_unique	Rv2619c
SigA_up_unique	Rv2938		SigA_dn_unique	Rv2622
SigA_up_unique	Rv2939		SigA_dn_unique	Rv2632c
SigA_up_unique	Rv2940c		SigA_dn_unique	Rv2633c
SigA_up_unique	Rv2941		SigA_dn_unique	Rv2634c
SigA_up_unique	Rv2942		SigA_dn_unique	Rv2636
SigA_up_unique	Rv2945c		SigA_dn_unique	Rv2637
SigA_up_unique	Rv2947c		SigA_dn_unique	Rv2638
SigA_up_unique	Rv2948c		SigA_dn_unique	Rv2641
SigA_up_unique	Rv2949c		SigA_dn_unique	Rv2642
SigA_up_unique	Rv2950c		SigA_dn_unique	Rv2653c
SigA_up_unique	Rv2958c		SigA_dn_unique	Rv2658c
SigA_up_unique	Rv2963		SigA_dn_unique	Rv2659c
SigA_up_unique	Rv2964		SigA_dn_unique	Rv2668
SigA_up_unique	Rv2965c		SigA_dn_unique	Rv2670c
SigA_up_unique	Rv2966c		SigA_dn_unique	Rv2671
SigA_up_unique	Rv2967c		SigA_dn_unique	Rv2673
SigA_up_unique	Rv2968c		SigA_dn_unique	Rv2674
SigA_up_unique	Rv2969c		SigA_dn_unique	Rv2691
SigA_up_unique	Rv2970c		SigA_dn_unique	Rv2692
SigA_up_unique	Rv2971		SigA_dn_unique	Rv2700
SigA_up_unique	Rv2972c		SigA_dn_unique	Rv2701c
SigA_up_unique	Rv2973c		SigA_dn_unique	Rv2702
SigA_up_unique	Rv2974c		SigA_dn_unique	Rv2713
SigA_up_unique	Rv2994		SigA_dn_unique	Rv2719c
SigA_up_unique	Rv2998		SigA_dn_unique	Rv2720
SigA_up_unique	Rv3006		SigA_dn_unique	Rv2731
SigA_up_unique	Rv3008		SigA_dn_unique	Rv2736c
SigA_up_unique	Rv3016		SigA_dn_unique	Rv2737c
SigA_up_unique	Rv3018c		SigA_dn_unique	Rv2739c
SigA_up_unique	Rv3019c		SigA_dn_unique	Rv2740
SigA_up_unique	Rv3026c		SigA_dn_unique	Rv2746c
SigA_up_unique	Rv3027c		SigA_dn_unique	Rv2747
SigA_up_unique	Rv3036c		SigA_dn_unique	Rv2748c
SigA_up_unique	Rv3037c		SigA_dn_unique	Rv2754c
SigA_up_unique	Rv3044		SigA_dn_unique	Rv2760c
SigA_up_unique	Rv3045		SigA_dn_unique	Rv2770c
SigA_up_unique	Rv3047c		SigA_dn_unique	Rv2771c
SigA_up_unique	Rv3050c		SigA_dn_unique	Rv2772c
SigA_up_unique	Rv3052c		SigA_dn_unique	Rv2773c
SigA_up_unique	Rv3054c		SigA_dn_unique	Rv2775
SigA_up_unique	Rv3060c		SigA_dn_unique	Rv2778c
SigA_up_unique	Rv3061c		SigA_dn_unique	Rv2780
SigA_up_unique	Rv3066		SigA_dn_unique	Rv2797c
SigA_up_unique	Rv3072c		SigA_dn_unique	Rv2798c
SigA_up_unique	Rv3092c		SigA_dn_unique	Rv2799
SigA_up_unique	Rv3095		SigA_dn_unique	Rv2803
SigA_up_unique	Rv3097c		SigA_dn_unique	Rv2819c
SigA_up_unique	Rv3098c		SigA_dn_unique	Rv2820c
SigA_up_unique	Rv3100c		SigA_dn_unique	Rv2821c
SigA_up_unique	Rv3101c		SigA_dn_unique	Rv2822c
SigA_up_unique	Rv3102c		SigA_dn_unique	Rv2823c
SigA_up_unique	Rv3103c		SigA_dn_unique	Rv2824c
SigA_up_unique	Rv3104c		SigA_dn_unique	Rv2829c
SigA_up_unique	Rv3105c		SigA_dn_unique	Rv2830c
SigA_up_unique	Rv3135		SigA_dn_unique	Rv2831
SigA_up_unique	Rv3136		SigA_dn_unique	Rv2843
SigA_up_unique	Rv3137		SigA_dn_unique	Rv2844
SigA_up_unique	Rv3138		SigA_dn_unique	Rv2845c
SigA_up_unique	Rv3139		SigA_dn_unique	Rv2846c
SigA_up_unique	Rv3140		SigA_dn_unique	Rv2853
SigA_up_unique	Rv3141		SigA_dn_unique	Rv2854
SigA_up_unique	Rv3160c		SigA_dn_unique	Rv2855
SigA_up_unique	Rv3163c		SigA_dn_unique	Rv2864c
SigA_up_unique	Rv3180c		SigA_dn_unique	Rv2865
SigA_up_unique	Rv3182		SigA_dn_unique	Rv2872
SigA_up_unique	Rv3189		SigA_dn_unique	Rv2876
SigA_up_unique	Rv3193c		SigA_dn_unique	Rv2882c
SigA_up_unique	Rv3195		SigA_dn_unique	Rv2889c
SigA_up_unique	Rv3197		SigA_dn_unique	Rv2890c
SigA_up_unique	Rv3204		SigA_dn_unique	Rv2894c
SigA_up_unique	Rv3217c		SigA_dn_unique	Rv2909c
SigA_up_unique	Rv3221A		SigA_dn_unique	Rv2911
SigA_up_unique	Rv3225c		SigA_dn_unique	Rv2923c
SigA_up_unique	Rv3235		SigA_dn_unique	Rv2927c
SigA_up_unique	Rv3239c		SigA_dn_unique	Rv2928
SigA_up_unique	Rv3240c		SigA_dn_unique	Rv2944
SigA_up_unique	Rv3242c		SigA_dn_unique	Rv2951c
SigA_up_unique	Rv3243c		SigA_dn_unique	Rv2952
SigA_up_unique	Rv3247c		SigA_dn_unique	Rv2955c
SigA_up_unique	Rv3248c		SigA_dn_unique	Rv2956
SigA_up_unique	Rv3249c		SigA_dn_unique	Rv2980
SigA_up_unique	Rv3250c		SigA_dn_unique	Rv2981c
SigA_up_unique	Rv3251c		SigA_dn_unique	Rv2982c
SigA_up_unique	Rv3252c		SigA_dn_unique	Rv2984
SigA_up_unique	Rv3268		SigA_dn_unique	Rv2991
SigA_up_unique	Rv3282		SigA_dn_unique	Rv2995c
SigA_up_unique	Rv3284		SigA_dn_unique	Rv2996c
SigA_up_unique	Rv3289c		SigA_dn_unique	Rv2999
SigA_up_unique	Rv3290c		SigA_dn_unique	Rv3005c
SigA_up_unique	Rv3296		SigA_dn_unique	Rv3011c
SigA_up_unique	Rv3297		SigA_dn_unique	Rv3028c
SigA_up_unique	Rv3308		SigA_dn_unique	Rv3029c
SigA_up_unique	Rv3333c		SigA_dn_unique	Rv3030
SigA_up_unique	Rv3339c		SigA_dn_unique	Rv3031
SigA_up_unique	Rv3343c		SigA_dn_unique	Rv3032
SigA_up_unique	Rv3347c		SigA_dn_unique	Rv3033
SigA_up_unique	Rv3361c		SigA_dn_unique	Rv3039c
SigA_up_unique	Rv3370c		SigA_dn_unique	Rv3040c
SigA_up_unique	Rv3382c		SigA_dn_unique	Rv3043c
SigA_up_unique	Rv3383c		SigA_dn_unique	Rv3046c
SigA_up_unique	Rv3393		SigA_dn_unique	Rv3057c
SigA_up_unique	Rv3406		SigA_dn_unique	Rv3058c
SigA_up_unique	Rv3410c		SigA_dn_unique	Rv3059
SigA_up_unique	Rv3411c		SigA_dn_unique	Rv3068c
SigA_up_unique	Rv3412		SigA_dn_unique	Rv3075c
SigA_up_unique	Rv3415c		SigA_dn_unique	Rv3076
SigA_up_unique	Rv3416		SigA_dn_unique	Rv3077
SigA_up_unique	Rv3419c		SigA_dn_unique	Rv3079c
SigA_up_unique	Rv3424c		SigA_dn_unique	Rv3080c
SigA_up_unique	Rv3425		SigA_dn_unique	Rv3090
SigA_up_unique	Rv3426		SigA_dn_unique	Rv3091
SigA_up_unique	Rv3427c		SigA_dn_unique	Rv3094c
SigA_up_unique	Rv3428c		SigA_dn_unique	Rv3099c
SigA_up_unique	Rv3429		SigA_dn_unique	Rv3108
SigA_up_unique	Rv3430c		SigA_dn_unique	Rv3110
SigA_up_unique	Rv3434c		SigA_dn_unique	Rv3111
SigA_up_unique	Rv3435c		SigA_dn_unique	Rv3112
SigA_up_unique	Rv3437		SigA_dn_unique	Rv3113
SigA_up_unique	Rv3439c		SigA_dn_unique	Rv3118
SigA_up_unique	Rv3444c		SigA_dn_unique	Rv3119
SigA_up_unique	Rv3447c		SigA_dn_unique	Rv3125c
SigA_up_unique	Rv3451		SigA_dn_unique	Rv3142c
SigA_up_unique	Rv3455c		SigA_dn_unique	Rv3143
SigA_up_unique	Rv3463		SigA_dn_unique	Rv3144c
SigA_up_unique	Rv3466		SigA_dn_unique	Rv3145
SigA_up_unique	Rv3467		SigA_dn_unique	Rv3146
SigA_up_unique	Rv3468c		SigA_dn_unique	Rv3149
SigA_up_unique	Rv3469c		SigA_dn_unique	Rv3150
SigA_up_unique	Rv3470c		SigA_dn_unique	Rv3153
SigA_up_unique	Rv3482c		SigA_dn_unique	Rv3156
SigA_up_unique	Rv3483c		SigA_dn_unique	Rv3157
SigA_up_unique	Rv3485c		SigA_dn_unique	Rv3158
SigA_up_unique	Rv3490		SigA_dn_unique	Rv3168
SigA_up_unique	Rv3506		SigA_dn_unique	Rv3169
SigA_up_unique	Rv3518c		SigA_dn_unique	Rv3179
SigA_up_unique	Rv3520c		SigA_dn_unique	Rv3194c
SigA_up_unique	Rv3523		SigA_dn_unique	Rv3198A
SigA_up_unique	Rv3532		SigA_dn_unique	Rv3208
SigA_up_unique	Rv3536c		SigA_dn_unique	Rv3208A
SigA_up_unique	Rv3567c		SigA_dn_unique	Rv3213c
SigA_up_unique	Rv3580c		SigA_dn_unique	Rv3214
SigA_up_unique	Rv3581c		SigA_dn_unique	Rv3221c
SigA_up_unique	Rv3593		SigA_dn_unique	Rv3224
SigA_up_unique	Rv3595c		SigA_dn_unique	Rv3231c
SigA_up_unique	Rv3605c		SigA_dn_unique	Rv3232c
SigA_up_unique	Rv3606c		SigA_dn_unique	Rv3237c
SigA_up_unique	Rv3607c		SigA_dn_unique	Rv3246c
SigA_up_unique	Rv3608c		SigA_dn_unique	Rv3253c
SigA_up_unique	Rv3609c		SigA_dn_unique	Rv3258c
SigA_up_unique	Rv3610c		SigA_dn_unique	Rv3259
SigA_up_unique	Rv3625c		SigA_dn_unique	Rv3260c
SigA_up_unique	Rv3626c		SigA_dn_unique	Rv3262
SigA_up_unique	Rv3640c		SigA_dn_unique	Rv3265c
SigA_up_unique	Rv3641c		SigA_dn_unique	Rv3272
SigA_up_unique	Rv3645		SigA_dn_unique	Rv3273
SigA_up_unique	Rv3646c		SigA_dn_unique	Rv3274c
SigA_up_unique	Rv3649		SigA_dn_unique	Rv3275c
SigA_up_unique	Rv3661		SigA_dn_unique	Rv3278c
SigA_up_unique	Rv3663c		SigA_dn_unique	Rv3288c
SigA_up_unique	Rv3668c		SigA_dn_unique	Rv3291c
SigA_up_unique	Rv3673c		SigA_dn_unique	Rv3292
SigA_up_unique	Rv3674c		SigA_dn_unique	Rv3293
SigA_up_unique	Rv3677c		SigA_dn_unique	Rv3295
SigA_up_unique	Rv3682		SigA_dn_unique	Rv3299c
SigA_up_unique	Rv3687c		SigA_dn_unique	Rv3300c
SigA_up_unique	Rv3694c		SigA_dn_unique	Rv3303c
SigA_up_unique	Rv3695		SigA_dn_unique	Rv3306c
SigA_up_unique	Rv3696c		SigA_dn_unique	Rv3310
SigA_up_unique	Rv3697c		SigA_dn_unique	Rv3311
SigA_up_unique	Rv3707c		SigA_dn_unique	Rv3312A
SigA_up_unique	Rv3709c		SigA_dn_unique	Rv3313c
SigA_up_unique	Rv3714c		SigA_dn_unique	Rv3314c
SigA_up_unique	Rv3722c		SigA_dn_unique	Rv3315c
SigA_up_unique	Rv3723		SigA_dn_unique	Rv3316
SigA_up_unique	Rv3728		SigA_dn_unique	Rv3317
SigA_up_unique	Rv3738c		SigA_dn_unique	Rv3318
SigA_up_unique	Rv3739c		SigA_dn_unique	Rv3319
SigA_up_unique	Rv3743c		SigA_dn_unique	Rv3324c
SigA_up_unique	Rv3756c		SigA_dn_unique	Rv3329
SigA_up_unique	Rv3758c		SigA_dn_unique	Rv3330
SigA_up_unique	Rv3764c		SigA_dn_unique	Rv3331
SigA_up_unique	Rv3765c		SigA_dn_unique	Rv3332
SigA_up_unique	Rv3766		SigA_dn_unique	Rv3334
SigA_up_unique	Rv3770c		SigA_dn_unique	Rv3336c
SigA_up_unique	Rv3771c		SigA_dn_unique	Rv3356c
SigA_up_unique	Rv3776		SigA_dn_unique	Rv3357
SigA_up_unique	Rv3781		SigA_dn_unique	Rv3359
SigA_up_unique	Rv3782		SigA_dn_unique	Rv3360
SigA_up_unique	Rv3783		SigA_dn_unique	Rv3369
SigA_up_unique	Rv3784		SigA_dn_unique	Rv3372
SigA_up_unique	Rv3785		SigA_dn_unique	Rv3378c
SigA_up_unique	Rv3798		SigA_dn_unique	Rv3385c
SigA_up_unique	Rv3802c		SigA_dn_unique	Rv3388
SigA_up_unique	Rv3804c		SigA_dn_unique	Rv3389c
SigA_up_unique	Rv3805c		SigA_dn_unique	Rv3390
SigA_up_unique	Rv3806c		SigA_dn_unique	Rv3392c
SigA_up_unique	Rv3817		SigA_dn_unique	Rv3398c
SigA_up_unique	Rv3818		SigA_dn_unique	Rv3399
SigA_up_unique	Rv3819		SigA_dn_unique	Rv3401
SigA_up_unique	Rv3823c		SigA_dn_unique	Rv3407
SigA_up_unique	Rv3824c		SigA_dn_unique	Rv3413c
SigA_up_unique	Rv3825c		SigA_dn_unique	Rv3414c
SigA_up_unique	Rv3826		SigA_dn_unique	Rv3417c
SigA_up_unique	Rv3827c		SigA_dn_unique	Rv3430a
SigA_up_unique	Rv3830c		SigA_dn_unique	Rv3442c
SigA_up_unique	Rv3836		SigA_dn_unique	Rv3443c
SigA_up_unique	Rv3837c		SigA_dn_unique	Rv3462c
SigA_up_unique	Rv3844		SigA_dn_unique	Rv3464
SigA_up_unique	Rv3845		SigA_dn_unique	Rv3472
SigA_up_unique	Rv3847		SigA_dn_unique	Rv3477
SigA_up_unique	Rv3848		SigA_dn_unique	Rv3478
SigA_up_unique	Rv3855		SigA_dn_unique	Rv3479
SigA_up_unique	Rv3856c		SigA_dn_unique	Rv3480c
SigA_up_unique	Rv3857c		SigA_dn_unique	Rv3486
SigA_up_unique	Rv3862c		SigA_dn_unique	Rv3487c
SigA_up_unique	Rv3863		SigA_dn_unique	Rv3491
SigA_up_unique	Rv3864		SigA_dn_unique	Rv3493c
SigA_up_unique	Rv3866		SigA_dn_unique	Rv3494c
SigA_up_unique	Rv3867		SigA_dn_unique	Rv3496c
SigA_up_unique	Rv3868		SigA_dn_unique	Rv3497c
SigA_up_unique	Rv3869		SigA_dn_unique	Rv3498c
SigA_up_unique	Rv3870		SigA_dn_unique	Rv3499c
SigA_up_unique	Rv3871		SigA_dn_unique	Rv3500c
SigA_up_unique	Rv3872		SigA_dn_unique	Rv3501c
SigA_up_unique	Rv3873		SigA_dn_unique	Rv3502c
SigA_up_unique	Rv3875		SigA_dn_unique	Rv3503c
SigA_up_unique	Rv3876		SigA_dn_unique	Rv3504
SigA_up_unique	Rv3877		SigA_dn_unique	Rv3508
SigA_up_unique	Rv3879c		SigA_dn_unique	Rv3509c
SigA_up_unique	Rv3880c		SigA_dn_unique	Rv3510c
SigA_up_unique	Rv3881c		SigA_dn_unique	Rv3515c
SigA_up_unique	Rv3882c		SigA_dn_unique	Rv3516
SigA_up_unique	Rv3883c		SigA_dn_unique	Rv3521
SigA_up_unique	Rv3884c		SigA_dn_unique	Rv3526
SigA_up_unique	Rv3885c		SigA_dn_unique	Rv3528c
SigA_up_unique	Rv3886c		SigA_dn_unique	Rv3529c
SigA_up_unique	Rv3887c		SigA_dn_unique	Rv3531c
SigA_up_unique	Rv3888c		SigA_dn_unique	Rv3537
SigA_up_unique	Rv3892c		SigA_dn_unique	Rv3539
SigA_up_unique	Rv3896c		SigA_dn_unique	Rv3545c
SigA_up_unique	Rv3899c		SigA_dn_unique	Rv3546
SigA_up_unique	Rv3901c		SigA_dn_unique	Rv3547
SigA_up_unique	Rv3902c		SigA_dn_unique	Rv3549c
SigA_up_unique	Rv3906c		SigA_dn_unique	Rv3550
SigA_up_unique	Rv3909		SigA_dn_unique	Rv3553
SigA_up_unique	Rv3910		SigA_dn_unique	Rv3554
SigA_up_unique	Rv3911		SigA_dn_unique	Rv3558
SigA_up_unique	Rv3916c		SigA_dn_unique	Rv3559c
SigA_up_unique	Rv3917c		SigA_dn_unique	Rv3560c
SigA_up_unique	Rv3920c		SigA_dn_unique	Rv3561
SigA_up_unique	Rv3921c		SigA_dn_unique	Rv3562
SigA_up_unique	Rv3922c		SigA_dn_unique	Rv3563
SigA_up_unique	Rv3923c		SigA_dn_unique	Rv3564
SigA_up_unique	Rv3924c		SigA_dn_unique	Rv3565
			SigA_dn_unique	Rv3570c
			SigA_dn_unique	Rv3572
			SigA_dn_unique	Rv3574
			SigA_dn_unique	Rv3575c
			SigA_dn_unique	Rv3583c
			SigA_dn_unique	Rv3584
			SigA_dn_unique	Rv3587c
			SigA_dn_unique	Rv3590c
			SigA_dn_unique	Rv3591c
			SigA_dn_unique	Rv3598c
			SigA_dn_unique	Rv3604c
			SigA_dn_unique	Rv3613c
			SigA_dn_unique	Rv3618
			SigA_dn_unique	Rv3620c
			SigA_dn_unique	Rv3623
			SigA_dn_unique	Rv3624c
			SigA_dn_unique	Rv3628
			SigA_dn_unique	Rv3631
			SigA_dn_unique	Rv3632
			SigA_dn_unique	Rv3633
			SigA_dn_unique	Rv3658c
			SigA_dn_unique	Rv3666c
			SigA_dn_unique	Rv3667
			SigA_dn_unique	Rv3669
			SigA_dn_unique	Rv3675
			SigA_dn_unique	Rv3678c
			SigA_dn_unique	Rv3678A
			SigA_dn_unique	Rv3685c
			SigA_dn_unique	Rv3686c
			SigA_dn_unique	Rv3692
			SigA_dn_unique	Rv3697A
			SigA_dn_unique	Rv3700c
			SigA_dn_unique	Rv3701c
			SigA_dn_unique	Rv3702c
			SigA_dn_unique	Rv3704c
			SigA_dn_unique	Rv3705c
			SigA_dn_unique	Rv3705A
			SigA_dn_unique	Rv3706c
			SigA_dn_unique	Rv3711c
			SigA_dn_unique	Rv3717
			SigA_dn_unique	Rv3725
			SigA_dn_unique	Rv3726
			SigA_dn_unique	Rv3729
			SigA_dn_unique	Rv3730c
			SigA_dn_unique	Rv3731
			SigA_dn_unique	Rv3733c
			SigA_dn_unique	Rv3734c
			SigA_dn_unique	Rv3747
			SigA_dn_unique	Rv3750c
			SigA_dn_unique	Rv3752c
			SigA_dn_unique	Rv3753c
			SigA_dn_unique	Rv3760
			SigA_dn_unique	Rv3761c
			SigA_dn_unique	Rv3762c
			SigA_dn_unique	Rv3763
			SigA_dn_unique	Rv3768
			SigA_dn_unique	Rv3769
			SigA_dn_unique	Rv3774
			SigA_dn_unique	Rv3775
			SigA_dn_unique	Rv3786c
			SigA_dn_unique	Rv3787c
			SigA_dn_unique	Rv3788
			SigA_dn_unique	Rv3803c
			SigA_dn_unique	Rv3810
			SigA_dn_unique	Rv3812
			SigA_dn_unique	Rv3820c
			SigA_dn_unique	Rv3822
			SigA_dn_unique	Rv3831
			SigA_dn_unique	Rv3832c
			SigA_dn_unique	Rv3846
			SigA_dn_unique	Rv3849
			SigA_dn_unique	Rv3850
			SigA_dn_unique	Rv3851
			SigA_dn_unique	Rv3852
			SigA_dn_unique	Rv3853
			SigA_dn_unique	Rv3891c
			SigA_dn_unique	Rv3914
